# Supplementary material for: Transcriptome-Wide lncRNA and mRNA Profiling of Spleens from Meishan Pigs at Different Development Stages
Source: Animals (Basel). 2022 Oct 5;12(19):2676. doi: 10.3390/ani12192676 (PMC9558508; doi:10.3390/ani12192676)
Supplement: Supplementary file 1 [file animals-12-02676-s001.zip]

Archive with 20 entries (17 files):
- animals-1918231-supplementary/
- animals-1918231-supplementary/Supplementary Materials/
- animals-1918231-supplementary/Supplementary Materials/Supplementary Figures.pdf
- animals-1918231-supplementary/Supplementary Materials/Supplementary Tables/
- animals-1918231-supplementary/Supplementary Materials/Supplementary Tables/Table S1.xlsx
- animals-1918231-supplementary/Supplementary Materials/Supplementary Tables/Table S10.xlsx
- animals-1918231-supplementary/Supplementary Materials/Supplementary Tables/Table S11.xlsx
- animals-1918231-supplementary/Supplementary Materials/Supplementary Tables/Table S12.xlsx
- animals-1918231-supplementary/Supplementary Materials/Supplementary Tables/Table S13.csv
- animals-1918231-supplementary/Supplementary Materials/Supplementary Tables/Table S14.xlsx
- animals-1918231-supplementary/Supplementary Materials/Supplementary Tables/Table S15.xlsx
- animals-1918231-supplementary/Supplementary Materials/Supplementary Tables/Table S16.xlsx
- animals-1918231-supplementary/Supplementary Materials/Supplementary Tables/Table S2.xlsx
- animals-1918231-supplementary/Supplementary Materials/Supplementary Tables/Table S3.xlsx
- animals-1918231-supplementary/Supplementary Materials/Supplementary Tables/Table S4.xlsx
- animals-1918231-supplementary/Supplementary Materials/Supplementary Tables/Table S5.xlsx
- animals-1918231-supplementary/Supplementary Materials/Supplementary Tables/Table S6.xlsx
- animals-1918231-supplementary/Supplementary Materials/Supplementary Tables/Table S7.xlsx
- animals-1918231-supplementary/Supplementary Materials/Supplementary Tables/Table S8.xlsx
- animals-1918231-supplementary/Supplementary Materials/Supplementary Tables/Table S9.xlsx
