# Supplementary material for: Transcriptome-Wide lncRNA and mRNA Profiling of Spleens from Meishan Pigs at Different Development Stages
Source: Animals (Basel). 2022 Oct 5;12(19):2676. doi: 10.3390/ani12192676 (PMC9558508; doi:10.3390/ani12192676)
Supplement: Supplementary file 1 [file animals-12-02676-s001.zip › animals-1918231-supplementary/Supplementary Materials/Supplementary Tables/Table S1.xlsx]

## Sheet: 21d_Vs_7d
ENTREZID

## Sheet: 35d_Vs_7d
ENTREZID

## Sheet: 120d_Vs_7d
ENTREZID

## Sheet: 180d_Vs_7d
ENTREZID

## Sheet: 35d_Vs_21d
ENTREZID

## Sheet: 120d_Vs_21d
ENTREZID

## Sheet: 180d_Vs_21d
ENTREZID

## Sheet: 120d_Vs_35d
ENTREZID

## Sheet: 180d_Vs_35d
ENTREZID

## Sheet: 180d_Vs_120d
ENTREZID
