# Supplementary material for: Transcriptome-Wide lncRNA and mRNA Profiling of Spleens from Meishan Pigs at Different Development Stages
Source: Animals (Basel). 2022 Oct 5;12(19):2676. doi: 10.3390/ani12192676 (PMC9558508; doi:10.3390/ani12192676)
Supplement: Supplementary file 1 [file animals-12-02676-s001.zip › animals-1918231-supplementary/Supplementary Materials/Supplementary Tables/Table S12.xlsx]

## Sheet: Cluster_1
ID

## Sheet: Cluster_2
ID

## Sheet: Cluster_3
ID

## Sheet: Cluster_4
ID

## Sheet: Cluster_5
ID

## Sheet: Cluster_6
ID
