# Supplementary material for: Transcriptome-Wide lncRNA and mRNA Profiling of Spleens from Meishan Pigs at Different Development Stages
Source: Animals (Basel). 2022 Oct 5;12(19):2676. doi: 10.3390/ani12192676 (PMC9558508; doi:10.3390/ani12192676)
Supplement: Supplementary file 1 [file animals-12-02676-s001.zip › animals-1918231-supplementary/Supplementary Materials/Supplementary Tables/Table S13.csv]

node_name	MCC	DMNC	MNC	Degree	EPC	BottleNeck	EcCentricity	Closeness	Radiality	Betweenness	Stress	ClusteringCoefficient
METTL25	1.0	0.0	1.0	1.0	6.279	1.0	0.11111	118.6131	8.9875	0.0	0.0	0.0
CYSLTR1	3.0	0.0	1.0	3.0	13.125	3.0	0.11111	136.99087	9.58929	821.42105	3770.0	0.0
SH3BP5	2.0	0.0	1.0	2.0	7.566	2.0	0.1	124.43611	9.19107	359.15016	1330.0	0.0
ZMAT3	1.0	0.0	1.0	1.0	8.694	1.0	0.11111	129.10278	9.38929	0.0	0.0	0.0
LUC7L3	10.0	0.30898	3.0	9.0	26.022	8.0	0.125	153.90595	9.92679	5109.78419	17854.0	0.05556
ARGLU1	2.0	0.0	1.0	2.0	7.41	2.0	0.11111	122.89921	9.11964	307.17801	756.0	0.0
ZNF131	3.0	0.0	1.0	3.0	9.577	1.0	0.1	133.9504	9.41607	1721.39461	5426.0	0.0
RAB3GAP1	11.0	0.46346	3.0	8.0	27.728	2.0	0.11111	150.35278	9.84286	3115.20067	11132.0	0.14286
WBP1L	1.0	0.0	1.0	1.0	1.908	1.0	0.09091	100.30083	8.06786	0.0	0.0	0.0
SENP8	4.0	0.30779	2.0	4.0	10.456	1.0	0.11111	139.51587	9.65893	1756.37912	5148.0	0.16667
RGS6	4.0	0.0	1.0	4.0	11.43	4.0	0.11111	138.49325	9.62679	2635.211	9226.0	0.0
TTC17	1.0	0.0	1.0	1.0	2.766	1.0	0.09091	103.69607	8.3	0.0	0.0	0.0
CHIC2	7.0	0.46346	3.0	4.0	15.063	2.0	0.11111	138.22341	9.58393	582.74428	1740.0	0.5
MCTS1	3.0	0.0	1.0	3.0	12.067	1.0	0.11111	135.38492	9.52143	897.02462	2392.0	0.0
PEX10	8.0	0.46346	3.0	5.0	19.737	2.0	0.11111	143.80754	9.74107	1462.40252	5074.0	0.3
KDM2A	7.0	0.30898	3.0	6.0	22.225	3.0	0.1	148.1254	9.79821	2642.41889	9828.0	0.13333
RBM4	3.0	0.0	1.0	3.0	15.964	3.0	0.11111	143.78968	9.81071	1144.96682	3874.0	0.0
SGSM3	5.0	0.30779	2.0	5.0	16.469	5.0	0.11111	136.32579	9.47679	2841.67468	9426.0	0.1
ARL16	3.0	0.30779	2.0	3.0	21.956	1.0	0.11111	137.44563	9.59464	29.1437	172.0	0.33333
NR1D2	2.0	0.0	1.0	2.0	9.024	1.0	0.1	126.26865	9.25	62.72913	296.0	0.0
MYO9B	8.0	0.37893	4.0	4.0	36.453	1.0	0.125	159.48929	10.12321	179.53141	1478.0	0.66667
ERMARD	2.0	0.30779	2.0	2.0	12.795	1.0	0.11111	128.00675	9.28036	0.0	0.0	1.0
SNX18	3.0	0.0	1.0	3.0	18.069	2.0	0.125	137.05357	9.59286	1190.70495	5404.0	0.0
ARL1	10.0	0.30779	2.0	10.0	38.752	8.0	0.11111	162.52897	10.175	4490.02694	19992.0	0.02222
SIK1	4.0	0.0	1.0	4.0	16.831	2.0	0.11111	140.23849	9.66071	481.30479	2602.0	0.0
CYTH1	6.0	0.30779	2.0	6.0	40.915	8.0	0.125	167.45357	10.29464	4049.52589	17728.0	0.13333
IL4R	3.0	0.30779	2.0	3.0	25.138	2.0	0.125	145.7131	9.775	1118.0	5114.0	0.33333
CRIM1	1.0	0.0	1.0	1.0	5.743	1.0	0.11111	113.74762	8.77679	0.0	0.0	0.0
ARFGEF1	27.0	0.26253	9.0	10.0	42.24	11.0	0.125	166.35238	10.19643	4144.42911	20072.0	0.24444
IGSF9B	3.0	0.0	1.0	3.0	9.783	1.0	0.11111	134.20635	9.54286	443.98342	1464.0	0.0
YKT6	259.0	0.38051	12.0	13.0	57.87	4.0	0.125	170.62976	10.32143	3464.99174	22244.0	0.33333
TTC14	4.0	0.0	1.0	4.0	10.733	1.0	0.11111	130.27897	9.32143	872.26075	3366.0	0.0
RBM5	5.0	0.30898	3.0	4.0	10.819	2.0	0.11111	129.31151	9.29286	593.06889	2028.0	0.33333
VAMP4	131.0	0.33413	9.0	12.0	58.542	9.0	0.125	172.9	10.325	6303.5302	31370.0	0.22727
ZSWIM6	2.0	0.30779	2.0	2.0	20.063	1.0	0.11111	134.65873	9.50357	0.0	0.0	1.0
ATP13A1	12.0	0.37893	4.0	8.0	31.615	5.0	0.11111	150.84444	9.86071	4408.38233	19432.0	0.14286
LARP4	10.0	0.30898	3.0	9.0	25.508	10.0	0.125	155.52381	9.99643	4398.79728	18322.0	0.05556
PREB	34.0	0.27934	10.0	14.0	50.377	13.0	0.125	163.63929	10.1125	8913.32756	38224.0	0.16484
CREBZF	6.0	0.30779	2.0	6.0	16.785	1.0	0.11111	144.71587	9.74821	1854.79572	6964.0	0.06667
ARFGEF2	30.0	0.29157	8.0	11.0	43.918	5.0	0.125	168.65238	10.24464	4009.96762	19428.0	0.23636
TRAM2	2.0	0.0	1.0	2.0	8.64	2.0	0.11111	122.39325	9.09643	874.24915	2846.0	0.0
PIP5K1A	2.0	0.30779	2.0	2.0	28.822	1.0	0.125	154.12857	10.01071	0.0	0.0	1.0
MYO9A	16.0	0.19093	9.0	9.0	58.809	5.0	0.125	170.69643	10.33393	1588.05846	8492.0	0.22222
CUL4B	9.0	0.30898	3.0	8.0	19.556	13.0	0.11111	148.33968	9.84286	6435.7158	24474.0	0.07143
KDELR1	163.0	0.31933	13.0	14.0	54.767	8.0	0.125	168.87024	10.23393	6897.99841	33028.0	0.27473
ZNF827	5.0	0.30898	3.0	4.0	8.231	2.0	0.11111	124.85437	9.19107	712.05724	3700.0	0.33333
TRIP11	3.0	0.0	1.0	3.0	17.087	2.0	0.11111	147.21111	9.875	2172.30345	7658.0	0.0
ZNF207	2.0	0.0	1.0	2.0	7.631	1.0	0.11111	128.74921	9.33036	936.51887	2842.0	0.0
ZNF2	1.0	0.0	1.0	1.0	2.076	1.0	0.09091	97.10996	7.93393	0.0	0.0	0.0
ZBTB39	4.0	0.30898	3.0	3.0	5.655	1.0	0.11111	123.75437	9.175	203.49984	2084.0	0.66667
USP47	1.0	0.0	1.0	1.0	1.317	1.0	0.09091	93.07424	7.70714	0.0	0.0	0.0
KDELR3	145.0	0.4296	9.0	10.0	49.974	1.0	0.11111	163.39087	10.18929	2811.04339	13326.0	0.4
CRBN	5.0	0.30779	2.0	5.0	7.178	4.0	0.1	119.7877	8.93214	1899.97647	8290.0	0.1
GTF2F1	17.0	0.23775	6.0	10.0	38.949	10.0	0.11111	162.49087	10.15536	6686.79091	33370.0	0.17778
SLTM	2.0	0.0	1.0	2.0	5.678	1.0	0.11111	122.70635	9.09107	142.00534	734.0	0.0
MAP2K5	20.0	0.26242	8.0	10.0	61.734	4.0	0.125	171.15	10.30714	2299.86057	12430.0	0.22222
TVP23B	4.0	0.30779	2.0	4.0	11.696	2.0	0.11111	128.02778	9.25893	1698.70402	8220.0	0.16667
RIT1	10.0	0.25931	5.0	7.0	46.681	2.0	0.125	159.94286	10.11786	1745.58713	7704.0	0.19048
PARP16	2.0	0.0	1.0	2.0	10.296	1.0	0.11111	122.24127	9.10357	193.6034	606.0	0.0
LOC110255283	1.0	0.0	1.0	1.0	10.091	1.0	0.1	131.76587	9.40714	0.0	0.0	0.0
LMBR1L	1.0	0.0	1.0	1.0	2.37	1.0	0.1	105.1246	8.4125	0.0	0.0	0.0
RRAD	18.0	0.2927	7.0	9.0	60.79	1.0	0.125	169.425	10.2875	3181.21334	15610.0	0.22222
TSPYL2	1.0	0.0	1.0	1.0	2.674	1.0	0.1	97.24563	7.92857	0.0	0.0	0.0
REM2	5.0	0.30898	3.0	4.0	34.973	1.0	0.11111	145.54325	9.80714	31.47432	280.0	0.33333
DHCR24	3.0	0.0	1.0	3.0	4.613	2.0	0.11111	113.61151	8.69286	1341.92952	5290.0	0.0
PRKCE	12.0	0.37893	4.0	8.0	57.349	10.0	0.125	168.44643	10.29464	6299.15328	32758.0	0.14286
SGPP1	3.0	0.30779	2.0	3.0	6.208	2.0	0.125	125.76786	9.2375	499.99695	1876.0	0.33333
FAR1	1.0	0.0	1.0	1.0	3.949	1.0	0.11111	109.59722	8.58929	0.0	0.0	0.0
RAB24	12.0	0.30898	3.0	11.0	50.587	6.0	0.125	174.60357	10.40714	5241.84578	21858.0	0.07273
LASS4	2.0	0.30779	2.0	2.0	4.558	1.0	0.11111	111.68492	8.70179	0.0	0.0	1.0
PAIP1	11.0	0.25931	5.0	8.0	22.078	6.0	0.11111	145.30992	9.73036	2197.99993	8778.0	0.14286
CNOT10	2.0	0.30779	2.0	2.0	9.378	1.0	0.11111	130.61706	9.4125	0.0	0.0	1.0
ARF1	41.0	0.19144	14.0	17.0	67.875	9.0	0.125	182.32024	10.49821	10641.35245	52830.0	0.125
RBM39	6.0	0.30779	2.0	6.0	17.373	2.0	0.125	143.49286	9.70357	2211.68498	9010.0	0.06667
USP24	3.0	0.0	1.0	3.0	3.398	2.0	0.1	113.0869	8.70536	1336.54903	4212.0	0.0
RAB21	8.0	0.25931	5.0	5.0	33.053	1.0	0.11111	151.86825	9.95	238.07054	1540.0	0.4
SPG11	3.0	0.30779	2.0	3.0	4.91	2.0	0.11111	119.17659	8.99107	1118.0	3272.0	0.33333
CLPX	3.0	0.0	1.0	3.0	9.107	7.0	0.11111	133.64365	9.48393	2675.65426	9012.0	0.0
ZHX1	2.0	0.0	1.0	2.0	7.178	1.0	0.125	128.23095	9.31607	1230.51539	3344.0	0.0
AP5B1	1.0	0.0	1.0	1.0	1.952	1.0	0.1	97.26587	7.99286	0.0	0.0	0.0
SLC38A9	3.0	0.30779	2.0	3.0	3.403	1.0	0.1	113.44405	8.69286	534.38072	1412.0	0.33333
GSKIP	2.0	0.0	1.0	2.0	8.304	2.0	0.11111	125.7996	9.26071	1118.0	4184.0	0.0
CLASP2	1.0	0.0	1.0	1.0	2.25	1.0	0.1	101.82024	8.2625	0.0	0.0	0.0
TEX261	1.0	0.0	1.0	1.0	3.109	1.0	0.1	102.65516	8.26071	0.0	0.0	0.0
PDIA3	56.0	0.25546	13.0	17.0	56.243	22.0	0.14286	176.05238	10.3875	9503.78522	40796.0	0.14706
ANXA4	2.0	0.0	1.0	2.0	19.274	1.0	0.125	144.9	9.84821	63.63993	414.0	0.0
BCAP31	13.0	0.46346	3.0	10.0	37.112	22.0	0.14286	165.12143	10.25536	16640.00979	63118.0	0.08889
TAP2	1.0	0.0	1.0	1.0	4.725	1.0	0.11111	109.05556	8.59286	0.0	0.0	0.0
CHRNB1	2.0	0.0	1.0	2.0	23.932	1.0	0.125	142.55357	9.72679	5.21184	46.0	0.0
KIR2DL1	1.0	0.0	1.0	1.0	14.24	1.0	0.125	143.49643	9.75536	0.0	0.0	0.0
ANXA1	3.0	0.0	1.0	3.0	26.77	1.0	0.125	153.39167	10.06607	1124.82708	5154.0	0.0
ZNHIT3	1.0	0.0	1.0	1.0	2.61	1.0	0.1	105.41429	8.42679	0.0	0.0	0.0
LSM14B	6.0	0.30898	3.0	5.0	15.354	1.0	0.11111	135.25714	9.44464	486.49178	2248.0	0.2
NARS2	1.0	0.0	1.0	1.0	5.471	1.0	0.1	113.77103	8.81964	0.0	0.0	0.0
USP3	1.0	0.0	1.0	1.0	2.927	1.0	0.1	105.41429	8.42679	0.0	0.0	0.0
PRKAA1	9.0	0.2842	4.0	7.0	43.304	1.0	0.11111	160.01587	10.14286	914.82106	5442.0	0.14286
KIAA2018	1.0	0.0	1.0	1.0	11.739	1.0	0.1	131.76587	9.40714	0.0	0.0	0.0
ANKS6	3.0	0.0	1.0	3.0	15.224	1.0	0.11111	141.39008	9.70179	631.52224	3260.0	0.0
ZNF609	1.0	0.0	1.0	1.0	3.972	1.0	0.09091	108.58972	8.51607	0.0	0.0	0.0
DTNB	1.0	0.0	1.0	1.0	7.984	1.0	0.1	122.75873	9.14821	0.0	0.0	0.0
OTUD4	7.0	0.30779	2.0	7.0	15.067	4.0	0.11111	142.22937	9.66607	4029.77832	11962.0	0.04762
KIAA2013	1.0	0.0	1.0	1.0	4.316	1.0	0.1	111.21944	8.66786	0.0	0.0	0.0
SH3GLB2	6.0	0.2842	4.0	4.0	22.847	4.0	0.125	149.8131	9.89821	706.19015	4398.0	0.5
SNCAIP	2.0	0.30779	2.0	2.0	14.588	1.0	0.11111	135.71627	9.56071	0.0	0.0	1.0
CHMP4B	13.0	0.46346	3.0	10.0	35.87	10.0	0.11111	161.95992	10.14643	5631.94013	21516.0	0.06667
CCSER2	2.0	0.0	1.0	2.0	13.576	1.0	0.11111	132.61746	9.43571	201.38105	844.0	0.0
FIP1L1	3.0	0.0	1.0	3.0	9.416	3.0	0.125	133.45119	9.46786	987.52786	2916.0	0.0
SREK1IP1	2.0	0.30779	2.0	2.0	5.134	1.0	0.11111	120.00675	9.03393	0.0	0.0	1.0
TNFAIP3	37.0	0.34989	8.0	9.0	55.127	1.0	0.125	164.37143	10.19643	1111.35883	6560.0	0.33333
RNF40	1.0	0.0	1.0	1.0	6.689	1.0	0.1	120.79405	8.9875	0.0	0.0	0.0
PDE1B	3.0	0.0	1.0	3.0	8.971	1.0	0.1	120.0619	8.96964	182.09239	504.0	0.0
ANKRD17	8.0	0.30898	3.0	7.0	29.359	3.0	0.11111	147.31706	9.8125	2024.24804	8834.0	0.14286
TRIM33	2.0	0.0	1.0	2.0	1.396	2.0	0.08333	84.61234	7.06071	1118.0	3352.0	0.0
RNF214	3.0	0.30779	2.0	3.0	3.132	2.0	0.1	109.2246	8.53929	1118.0	3656.0	0.33333
TYW3	3.0	0.0	1.0	3.0	5.14	4.0	0.1	121.45278	9.04643	3484.88924	10456.0	0.0
CEP350	2.0	0.0	1.0	2.0	1.84	3.0	0.09091	99.56948	8.05536	2232.0	6700.0	0.0
PCGF3	4.0	0.30898	3.0	3.0	13.698	1.0	0.1	128.32857	9.23929	47.91285	376.0	0.66667
ANKRD39	2.0	0.30779	2.0	2.0	10.307	1.0	0.11111	134.17103	9.50893	0.0	0.0	1.0
SR-PSOX	2.0	0.0	1.0	2.0	7.547	1.0	0.11111	123.00675	9.16429	1.0	2.0	0.0
ANKRD46	2.0	0.30779	2.0	2.0	3.19	1.0	0.1	108.7246	8.5375	0.0	0.0	1.0
CCR9	2.0	0.0	1.0	2.0	15.173	2.0	0.11111	135.17659	9.54107	108.96879	638.0	0.0
PCGF2	5.0	0.30898	3.0	4.0	23.316	3.0	0.11111	151.75992	9.97321	507.24518	3736.0	0.33333
ZNF34	2.0	0.0	1.0	2.0	4.679	1.0	0.1	116.07421	8.85357	202.69715	744.0	0.0
ANKRD10	5.0	0.30779	2.0	5.0	12.197	5.0	0.11111	136.50437	9.53214	4086.63807	13540.0	0.2
USPL1	2.0	0.0	1.0	2.0	3.339	1.0	0.1	109.0377	8.5375	85.54458	218.0	0.0
GTF2H2	13.0	0.47366	4.0	5.0	14.399	2.0	0.11111	132.18254	9.39107	746.68074	2368.0	0.5
CSNK1G3	3.0	0.0	1.0	3.0	17.818	2.0	0.11111	142.15278	9.75179	717.10037	3290.0	0.0
NKIRAS1	3.0	0.0	1.0	3.0	18.928	1.0	0.11111	142.11468	9.73214	279.22376	1150.0	0.0
SS18L1	2.0	0.0	1.0	2.0	11.355	2.0	0.11111	137.27063	9.57857	1121.6418	3592.0	0.0
PAN3	3.0	0.30779	2.0	3.0	13.073	1.0	0.11111	132.73373	9.44643	232.94588	850.0	0.33333
CCNT2	12.0	0.47366	4.0	4.0	13.169	1.0	0.1	129.17063	9.30179	143.82655	832.0	0.83333
TMEM161B	1.0	0.0	1.0	1.0	1.614	1.0	0.09091	90.84369	7.58036	0.0	0.0	0.0
ZNF174	2.0	0.0	1.0	2.0	3.325	1.0	0.1	109.94008	8.58571	143.26068	402.0	0.0
KDM1B	5.0	0.30779	2.0	5.0	22.149	2.0	0.11111	148.04563	9.83929	1109.18017	4618.0	0.1
CCNH	13.0	0.47366	4.0	5.0	14.879	1.0	0.1	136.31825	9.5125	1050.44579	3256.0	0.5
ANGEL2	4.0	0.0	1.0	4.0	9.123	2.0	0.11111	129.35992	9.29821	1024.37443	3142.0	0.0
EPC2	9.0	0.37893	4.0	5.0	21.598	2.0	0.1	140.70159	9.59821	1181.92841	4438.0	0.4
WASHC4	13.0	0.47366	4.0	5.0	10.562	2.0	0.11111	122.67937	9.03036	1314.14867	4860.0	0.5
ALS2CL	1.0	0.0	1.0	1.0	4.577	1.0	0.09091	110.36988	8.6	0.0	0.0	0.0
SNX12	3.0	0.0	1.0	3.0	11.121	2.0	0.11111	129.73056	9.35714	1217.88369	4158.0	0.0
WASHC3	12.0	0.47366	4.0	4.0	9.55	1.0	0.11111	120.11905	8.96429	17.01378	104.0	0.83333
EIF2AK3	10.0	0.37893	4.0	6.0	37.303	2.0	0.125	159.27976	10.15	1586.37649	7022.0	0.26667
SLC25A23	1.0	0.0	1.0	1.0	2.697	1.0	0.1	104.05595	8.35893	0.0	0.0	0.0
ALPK2	1.0	0.0	1.0	1.0	6.495	1.0	0.11111	121.84921	9.15179	0.0	0.0	0.0
SLC20A2	1.0	0.0	1.0	1.0	2.111	1.0	0.1	94.03135	7.77679	0.0	0.0	0.0
ZDHHC24	1.0	0.0	1.0	1.0	3.464	1.0	0.1	105.91905	8.41607	0.0	0.0	0.0
PMM2	3.0	0.30779	2.0	3.0	4.844	2.0	0.11111	111.30397	8.62679	877.44758	2954.0	0.33333
KIF13B	8.0	0.46346	3.0	5.0	24.939	2.0	0.11111	145.54921	9.81786	1336.93892	5098.0	0.3
SLC35F5	1.0	0.0	1.0	1.0	1.899	1.0	0.1	94.03135	7.77679	0.0	0.0	0.0
VPS26A	10.0	0.46346	3.0	7.0	21.378	7.0	0.11111	144.26825	9.72321	3311.42058	13656.0	0.19048
ZNF276	2.0	0.0	1.0	2.0	3.36	1.0	0.1	111.975	8.68929	160.42171	426.0	0.0
SRD5A3	3.0	0.30779	2.0	3.0	4.815	1.0	0.1	111.64484	8.64107	396.56029	1112.0	0.33333
WASH1	7.0	0.46346	3.0	4.0	14.749	1.0	0.11111	135.1623	9.50893	995.46132	4746.0	0.5
CCDC93	15.0	0.47366	4.0	7.0	15.782	2.0	0.11111	133.72897	9.41429	1973.93949	9244.0	0.28571
SLC26A2	2.0	0.0	1.0	2.0	5.371	1.0	0.11111	120.96865	9.0875	266.98735	894.0	0.0
KCTD2	1.0	0.0	1.0	1.0	2.138	1.0	0.09091	95.73813	7.86786	0.0	0.0	0.0
MPZL1	4.0	0.0	1.0	4.0	22.982	3.0	0.125	152.47619	9.98214	1020.69315	3470.0	0.0
ALCAM	2.0	0.0	1.0	2.0	19.22	1.0	0.11111	143.68492	9.78214	39.34878	208.0	0.0
SLC16A5	4.0	0.0	1.0	4.0	7.689	4.0	0.11111	133.05278	9.46071	3360.60969	11784.0	0.0
MITD1	2.0	0.0	1.0	2.0	2.843	2.0	0.1	106.26468	8.44821	340.88539	1316.0	0.0
UBE2G1	9.0	0.30898	3.0	8.0	30.629	11.0	0.125	167.47024	10.34107	6913.55188	26396.0	0.07143
KATNAL1	3.0	0.0	1.0	3.0	6.684	4.0	0.11111	131.27302	9.43571	1681.82226	6238.0	0.0
LMF1	1.0	0.0	1.0	1.0	5.202	1.0	0.11111	126.39722	9.31607	0.0	0.0	0.0
KDM5A	12.0	0.38896	5.0	5.0	29.44	1.0	0.1	147.79921	9.76607	215.06179	1362.0	0.6
PICK1	5.0	0.0	1.0	5.0	33.009	6.0	0.125	159.64762	10.11786	4920.45955	19436.0	0.0
TCN2	2.0	0.0	1.0	2.0	19.2	1.0	0.125	145.42976	9.83571	189.04157	976.0	0.0
PRKCZ	19.0	0.2927	7.0	8.0	59.039	5.0	0.125	181.77024	10.53929	2406.72069	13210.0	0.28571
ZNF205	1.0	0.0	1.0	1.0	8.354	1.0	0.11111	123.20516	9.175	0.0	0.0	0.0
TM2D2	5.0	0.30779	2.0	5.0	13.536	7.0	0.11111	140.52897	9.65893	3324.75071	11486.0	0.1
MTCP1	1.0	0.0	1.0	1.0	17.72	1.0	0.125	157.34762	10.12857	0.0	0.0	0.0
MED15	5.0	0.30779	2.0	5.0	7.759	4.0	0.1	124.90317	9.06607	2093.41212	6452.0	0.1
LRIG2	2.0	0.0	1.0	2.0	19.187	1.0	0.125	148.77976	9.92679	194.18817	1314.0	0.0
PDE3B	7.0	0.30898	3.0	6.0	30.466	5.0	0.125	166.14762	10.25714	3653.7476	14998.0	0.13333
TESK1	1.0	0.0	1.0	1.0	16.503	1.0	0.125	140.44405	9.70357	0.0	0.0	0.0
SETD5	2.0	0.0	1.0	2.0	10.086	1.0	0.1	131.05873	9.35893	102.85761	440.0	0.0
CRTC2	11.0	0.32413	5.0	6.0	37.637	1.0	0.125	167.36429	10.30357	668.49383	3980.0	0.33333
ZNF638	1.0	0.0	1.0	1.0	2.254	1.0	0.1	110.18095	8.61607	0.0	0.0	0.0
KANSL1L	2.0	0.30779	2.0	2.0	9.335	1.0	0.1	127.29206	9.2625	0.0	0.0	1.0
SOD2	38.0	0.2864	9.0	11.0	47.975	25.0	0.125	184.02976	10.60893	11929.84141	50790.0	0.21818
ENSSSCP00000021911	7.0	0.30779	2.0	7.0	13.198	6.0	0.11111	138.15992	9.55536	4930.00543	15382.0	0.04762
NETO2	3.0	0.30779	2.0	3.0	2.601	2.0	0.1	104.89286	8.32321	1118.0	4026.0	0.33333
CATSPERG	1.0	0.0	1.0	1.0	3.207	1.0	0.1	108.66548	8.55714	0.0	0.0	0.0
SCAMP1	1.0	0.0	1.0	1.0	3.472	1.0	0.1	110.35714	8.65536	0.0	0.0	0.0
PACSIN2	4.0	0.30779	2.0	4.0	7.757	4.0	0.11111	129.44603	9.31607	3620.07211	13042.0	0.16667
JAGN1	2.0	0.30779	2.0	2.0	2.64	1.0	0.1	104.39286	8.32143	0.0	0.0	1.0
SOD3	3.0	0.30779	2.0	3.0	23.403	4.0	0.125	166.07262	10.32321	2990.48128	9400.0	0.33333
SPAG9	6.0	0.30779	2.0	6.0	39.233	8.0	0.125	170.72857	10.36429	5645.01264	22926.0	0.06667
ITM2C	1.0	0.0	1.0	1.0	8.702	1.0	0.11111	121.91746	9.11964	0.0	0.0	0.0
SBNO2	2.0	0.0	1.0	2.0	4.978	1.0	0.1	116.99286	8.89464	120.53745	408.0	0.0
NFKBIE	8.0	0.2842	4.0	6.0	41.108	2.0	0.125	152.64048	9.9875	513.35217	2936.0	0.26667
ARAF	28.0	0.23943	10.0	12.0	70.979	4.0	0.125	181.82024	10.53214	4713.94014	27006.0	0.18182
ATF1	12.0	0.37893	4.0	8.0	35.529	13.0	0.125	170.33929	10.34107	6039.64311	19908.0	0.14286
NISCH	6.0	0.2842	4.0	4.0	24.625	1.0	0.11111	146.30873	9.81786	320.61406	1510.0	0.5
NLRC5	2.0	0.0	1.0	2.0	14.736	1.0	0.11111	142.27778	9.79107	364.26485	1720.0	0.0
TSPAN13	2.0	0.0	1.0	2.0	20.902	1.0	0.11111	147.71706	9.87679	402.7513	1914.0	0.0
RUFY3	2.0	0.0	1.0	2.0	7.012	2.0	0.11111	128.30079	9.36071	1118.0	3136.0	0.0
EIF4A2	14.0	0.23775	6.0	10.0	40.051	11.0	0.125	169.83095	10.33929	7277.84333	30426.0	0.11111
RUFY2	1.0	0.0	1.0	1.0	2.012	1.0	0.1	103.54127	8.3625	0.0	0.0	0.0
GNG11	11.0	0.37893	4.0	7.0	51.32	2.0	0.125	168.57857	10.31071	1423.1241	8192.0	0.19048
STRN3	5.0	0.30779	2.0	5.0	31.978	4.0	0.125	169.23571	10.35536	3204.12423	12864.0	0.2
RIPK1	105.0	0.35633	11.0	12.0	61.306	3.0	0.125	162.87143	10.16786	2135.93174	12270.0	0.31818
GIT1	50.0	0.47549	6.0	6.0	60.545	1.0	0.14286	177.2119	10.48214	294.71544	2774.0	0.66667
AKTIP	5.0	0.0	1.0	5.0	25.35	7.0	0.125	167.01429	10.31429	4602.97726	17898.0	0.0
TIA1	13.0	0.2842	4.0	11.0	32.342	14.0	0.14286	164.55	10.1875	8699.95287	31058.0	0.05455
ITPKB	6.0	0.46346	3.0	3.0	39.394	1.0	0.125	160.06429	10.15536	0.0	0.0	1.0
SMG7	4.0	0.0	1.0	4.0	7.771	2.0	0.11111	123.72857	9.10714	704.40187	2972.0	0.0
CASP10	42.0	0.34989	8.0	10.0	61.465	17.0	0.125	182.09643	10.57143	7728.84668	37196.0	0.26667
TMEM33	3.0	0.30779	2.0	3.0	19.137	2.0	0.125	148.5369	9.86786	1071.1089	3850.0	0.33333
ZNF568	1.0	0.0	1.0	1.0	1.545	1.0	0.09091	90.53261	7.54107	0.0	0.0	0.0
AXIN2	10.0	0.30898	3.0	9.0	36.244	8.0	0.125	166.69762	10.2375	6381.2083	24006.0	0.08333
WIBG	2.0	0.30779	2.0	2.0	6.759	1.0	0.11111	122.8496	9.12679	0.0	0.0	1.0
RNF138	1.0	0.0	1.0	1.0	2.415	1.0	0.1	101.88413	8.2	0.0	0.0	0.0
ATG7	152.0	0.23034	15.0	17.0	65.822	30.0	0.125	196.22024	10.78929	17113.26461	81074.0	0.16912
CAPZA2	1.0	0.0	1.0	1.0	8.805	1.0	0.1	118.35675	8.975	0.0	0.0	0.0
INPP4A	1.0	0.0	1.0	1.0	13.027	1.0	0.11111	131.24484	9.41786	0.0	0.0	0.0
MAP3K2	37.0	0.32073	8.0	9.0	60.938	4.0	0.125	180.1369	10.51607	2108.97418	12762.0	0.30556
SLA-7	8.0	0.46346	3.0	5.0	50.547	1.0	0.125	163.82143	10.21607	1443.97602	10514.0	0.4
ATG12	146.0	0.33936	11.0	11.0	59.94	4.0	0.125	183.2119	10.59286	5419.32941	30838.0	0.36364
ZC3H13	6.0	0.30779	2.0	6.0	21.234	2.0	0.125	137.275	9.49643	801.96027	3558.0	0.06667
ZEB1	5.0	0.30898	3.0	4.0	38.809	1.0	0.125	172.50357	10.42143	1125.80677	8052.0	0.33333
CXCR2	3.0	0.30779	2.0	3.0	28.297	2.0	0.125	159.78095	10.15893	1007.03121	3722.0	0.33333
ILVBL	1.0	0.0	1.0	1.0	1.403	1.0	0.1	87.66746	7.3625	0.0	0.0	0.0
SARM1	2.0	0.0	1.0	2.0	12.4	1.0	0.11111	126.05873	9.25536	445.53679	2184.0	0.0
TMX2	4.0	0.30779	2.0	4.0	18.93	3.0	0.125	142.3381	9.71964	1559.25715	5398.0	0.33333
ARFIP2	7.0	0.30898	3.0	6.0	43.269	4.0	0.125	175.80357	10.44643	3605.7186	15646.0	0.13333
RPN1	7.0	0.46346	3.0	4.0	25.376	2.0	0.125	142.60476	9.7	104.94498	780.0	0.5
NR3C1	14.0	0.28529	6.0	8.0	47.741	7.0	0.125	176.9631	10.48214	3429.04207	18662.0	0.21429
SEMA7A	2.0	0.0	1.0	2.0	18.241	2.0	0.11111	144.61587	9.8125	409.38346	1438.0	0.0
SEC61A2	27.0	0.42794	6.0	9.0	39.262	6.0	0.125	158.44881	10.04643	4937.96798	18332.0	0.25
SIRT1	49.0	0.17948	16.0	19.0	69.737	34.0	0.125	199.15357	10.79821	19154.98692	86422.0	0.11696
DNAJB14	7.0	0.46346	3.0	4.0	25.971	1.0	0.125	145.34405	9.81071	297.25011	1392.0	0.5
SLC19A2	4.0	0.0	1.0	4.0	3.898	3.0	0.11111	114.69603	8.775	2461.91431	9514.0	0.0
PTK2B	16751.0	0.48461	16.0	21.0	85.884	15.0	0.14286	194.14524	10.6625	7988.11293	35638.0	0.25714
FOXO1	23.0	0.32929	7.0	10.0	56.132	9.0	0.125	185.17024	10.63929	5386.80517	25924.0	0.2
GNPTG	2.0	0.0	1.0	2.0	16.32	1.0	0.125	141.28095	9.72857	449.7049	1798.0	0.0
ICOSLG	2.0	0.0	1.0	2.0	14.324	1.0	0.125	138.24524	9.65	236.87486	688.0	0.0
TBC1D1	3.0	0.0	1.0	3.0	26.302	1.0	0.125	160.74762	10.18036	437.30716	1956.0	0.0
ERP44	18.0	0.33284	6.0	8.0	31.167	3.0	0.125	152.10119	9.93036	3557.2391	13352.0	0.25
ICA1	2.0	0.0	1.0	2.0	7.792	1.0	0.11111	125.80198	9.23036	50.22684	164.0	0.0
REL	22.0	0.2148	9.0	13.0	54.362	14.0	0.125	180.18095	10.48929	11155.35547	42724.0	0.12821
HYAL1	2.0	0.0	1.0	2.0	3.539	1.0	0.1	114.60595	8.76786	551.20214	1742.0	0.0
NCOA3	14.0	0.28529	6.0	8.0	48.626	2.0	0.125	179.8369	10.52857	5428.64953	26018.0	0.21429
TXNDC15	3.0	0.0	1.0	3.0	11.473	2.0	0.11111	128.82659	9.32143	391.6228	1624.0	0.0
MCL1	23.0	0.32929	7.0	10.0	59.85	5.0	0.125	180.66905	10.56607	3620.85927	15512.0	0.2
RAB11FIP2	3.0	0.30779	2.0	3.0	5.942	2.0	0.11111	129.05079	9.36607	293.71756	870.0	0.33333
ZFP36L2	1.0	0.0	1.0	1.0	4.513	1.0	0.11111	112.09802	8.70536	0.0	0.0	0.0
TRIT1	9.0	0.30898	3.0	8.0	19.035	7.0	0.11111	149.19802	9.85893	6468.84812	22076.0	0.07143
TMEM184C	3.0	0.30779	2.0	3.0	12.716	2.0	0.125	135.42976	9.56607	632.3528	2260.0	0.33333
CREB3L4	10.0	0.37893	4.0	6.0	41.437	8.0	0.125	174.63095	10.44286	4638.45927	16564.0	0.26667
CAMLG	2.0	0.0	1.0	2.0	5.423	1.0	0.1	118.80516	8.96607	175.98594	408.0	0.0
MEF2D	9.0	0.2842	4.0	7.0	43.913	4.0	0.125	172.30595	10.3875	2983.31724	15180.0	0.14286
RBM27	1.0	0.0	1.0	1.0	1.221	1.0	0.07692	73.11772	6.0625	0.0	0.0	0.0
PEA15	9.0	0.37893	4.0	5.0	45.282	1.0	0.125	167.48095	10.30357	342.91341	2658.0	0.4
POLI	3.0	0.0	1.0	3.0	6.954	1.0	0.1	127.81389	9.26786	564.35249	2046.0	0.0
PPP2R5E	7.0	0.2842	4.0	5.0	36.058	1.0	0.125	168.71429	10.33214	911.81443	4314.0	0.3
HSF2	7.0	0.30779	2.0	7.0	25.024	9.0	0.11111	159.77063	10.13036	4583.37364	14180.0	0.09524
SCAF8	5.0	0.30898	3.0	4.0	24.359	1.0	0.11111	146.37302	9.81429	848.31566	3412.0	0.33333
FOXN3	3.0	0.30779	2.0	3.0	30.774	1.0	0.125	169.26429	10.36429	802.77186	5290.0	0.33333
HPRT1	3.0	0.30779	2.0	3.0	8.534	1.0	0.11111	128.41627	9.30357	138.4891	792.0	0.33333
RIPK3	75.0	0.57059	6.0	9.0	54.129	5.0	0.125	162.05714	10.16607	3398.43917	16746.0	0.33333
ZSCAN20	2.0	0.0	1.0	2.0	6.265	2.0	0.11111	118.08452	8.9375	456.74172	2056.0	0.0
APPL2	5.0	0.30779	2.0	5.0	43.121	1.0	0.125	170.43929	10.3625	799.90029	5294.0	0.2
TMTC3	5.0	0.30898	3.0	4.0	23.324	1.0	0.11111	139.67183	9.61429	251.92825	1024.0	0.33333
SLC41A2	3.0	0.0	1.0	3.0	3.013	2.0	0.1	109.65556	8.57857	1409.97087	4730.0	0.0
HOMEZ	2.0	0.0	1.0	2.0	2.793	1.0	0.1	104.65595	8.35179	310.11494	648.0	0.0
FRS2	122.0	0.64826	5.0	7.0	57.032	7.0	0.14286	175.85476	10.44643	3530.85792	15754.0	0.52381
SGSM2	2.0	0.0	1.0	2.0	12.226	1.0	0.11111	133.98135	9.50357	389.48042	1196.0	0.0
ITPR2	2.0	0.0	1.0	2.0	10.216	1.0	0.1	121.96151	9.06071	107.47449	314.0	0.0
PDE10A	6.0	0.30898	3.0	5.0	20.274	1.0	0.11111	136.87579	9.53214	200.18531	708.0	0.2
USP40	4.0	0.30779	2.0	4.0	20.095	3.0	0.125	141.80119	9.71071	943.87949	3768.0	0.16667
CALML4	3.0	0.0	1.0	3.0	11.657	1.0	0.11111	129.68413	9.33571	431.97409	1808.0	0.0
AKT3	17006.0	0.17019	45.0	52.0	94.241	107.0	0.14286	232.38571	11.12679	62947.6541	285984.0	0.08446
HID1	3.0	0.0	1.0	3.0	9.654	1.0	0.125	129.26071	9.36607	781.94167	2280.0	0.0
TRPV2	3.0	0.30779	2.0	3.0	18.7	1.0	0.125	135.42024	9.51964	31.16442	84.0	0.33333
MAN1A1	2.0	0.0	1.0	2.0	3.766	1.0	0.1	106.12421	8.40893	210.78213	584.0	0.0
MTPAP	2.0	0.0	1.0	2.0	10.777	1.0	0.11111	127.41111	9.31071	138.19388	648.0	0.0
NFAT5	10.0	0.32413	5.0	5.0	46.218	1.0	0.125	171.70357	10.37143	456.65368	2570.0	0.5
AKAP5	4.0	0.30779	2.0	4.0	26.645	2.0	0.125	160.39762	10.15714	589.8477	3526.0	0.16667
HEATR5A	3.0	0.0	1.0	3.0	4.996	2.0	0.1	115.14762	8.78929	830.58128	2574.0	0.0
XIAP	138.0	0.35765	13.0	15.0	69.869	6.0	0.125	181.21905	10.49821	4789.50391	26572.0	0.26667
TAPBPL	8.0	0.2842	4.0	6.0	34.598	1.0	0.125	153.11429	9.94643	1102.27481	5790.0	0.26667
TTC13	1.0	0.0	1.0	1.0	5.707	1.0	0.11111	121.15119	9.06429	0.0	0.0	0.0
CA9	1.0	0.0	1.0	1.0	15.728	1.0	0.11111	141.27778	9.725	0.0	0.0	0.0
DHRS1	2.0	0.0	1.0	2.0	5.796	1.0	0.125	120.41429	9.06429	26.82934	186.0	0.0
SCAF11	3.0	0.0	1.0	3.0	11.447	1.0	0.11111	132.92738	9.41071	702.29207	2080.0	0.0
SYP	5.0	0.0	1.0	5.0	14.701	4.0	0.11111	140.04087	9.65357	2491.76713	9028.0	0.0
USP34	2.0	0.0	1.0	2.0	6.218	1.0	0.11111	125.45714	9.21964	229.93387	566.0	0.0
GLA	4.0	0.0	1.0	4.0	12.313	8.0	0.11111	135.41944	9.50357	5691.9532	25578.0	0.0
CASP1	43.0	0.34989	8.0	11.0	64.728	3.0	0.125	187.95357	10.65179	5958.06031	29812.0	0.21818
NFKBIL1	2.0	0.0	1.0	2.0	10.003	1.0	0.1	123.71032	9.16786	1625.92515	6708.0	0.0
C5AR1	1.0	0.0	1.0	1.0	12.105	1.0	0.11111	134.50992	9.5375	0.0	0.0	0.0
ZNF445	1.0	0.0	1.0	1.0	5.007	1.0	0.1	114.70437	8.83393	0.0	0.0	0.0
GLUL	2.0	0.0	1.0	2.0	12.28	1.0	0.11111	124.70556	9.2	33.34104	152.0	0.0
MTRF1L	4.0	0.30779	2.0	4.0	8.536	3.0	0.1	123.06587	9.07679	719.63147	2582.0	0.16667
AIF1	3.0	0.0	1.0	3.0	15.926	1.0	0.11111	140.3123	9.69107	442.93275	2376.0	0.0
SCFD2	3.0	0.30779	2.0	3.0	3.726	1.0	0.1	112.72778	8.7125	360.70121	980.0	0.33333
GUF1	5.0	0.30898	3.0	4.0	14.948	1.0	0.11111	144.20397	9.8	1181.7884	5606.0	0.33333
CBY1	2.0	0.0	1.0	2.0	5.702	1.0	0.1	118.41151	8.925	131.0192	392.0	0.0
KDM7A	41.0	0.33413	9.0	14.0	41.96	4.0	0.11111	160.34087	9.98571	4264.65527	18634.0	0.18681
C4orf19	3.0	0.30779	2.0	3.0	3.301	2.0	0.1	110.58611	8.60536	325.12169	940.0	0.33333
HCFC2	13.0	0.37893	4.0	9.0	30.533	8.0	0.125	159.29881	10.0625	7399.74465	22794.0	0.11111
CFI	3.0	0.0	1.0	3.0	2.904	2.0	0.11111	112.20476	8.675	1320.8285	4586.0	0.0
C4BPA	1.0	0.0	1.0	1.0	1.489	1.0	0.1	92.48849	7.67679	0.0	0.0	0.0
MED10	4.0	0.30779	2.0	4.0	9.931	4.0	0.1	129.6754	9.29821	2383.11307	10170.0	0.16667
KANSL2	5.0	0.30779	2.0	5.0	12.572	1.0	0.1	133.06587	9.375	1049.88458	3354.0	0.1
AHI1	4.0	0.30779	2.0	4.0	15.122	1.0	0.11111	132.30952	9.34821	706.23572	2230.0	0.16667
C1orf35	1.0	0.0	1.0	1.0	9.164	1.0	0.1	131.76587	9.40714	0.0	0.0	0.0
SAMD8	2.0	0.0	1.0	2.0	16.766	3.0	0.125	147.53571	9.85179	1461.2256	4948.0	0.0
SLC4A8	1.0	0.0	1.0	1.0	2.096	1.0	0.1	96.13175	7.91964	0.0	0.0	0.0
DCAF17	5.0	0.30779	2.0	5.0	10.819	11.0	0.11111	134.33135	9.47143	4422.92223	12944.0	0.2
TET2	1.0	0.0	1.0	1.0	17.927	1.0	0.125	143.49643	9.75536	0.0	0.0	0.0
UEVLD	8.0	0.46346	3.0	5.0	27.689	3.0	0.125	150.59286	9.9125	3136.54257	11568.0	0.3
AHCYL1	2.0	0.0	1.0	2.0	6.865	2.0	0.11111	117.22937	8.91786	1118.0	4134.0	0.0
WDR48	6.0	0.30898	3.0	5.0	15.325	10.0	0.125	146.80119	9.85357	6299.12667	20200.0	0.2
HSD17B11	1.0	0.0	1.0	1.0	2.154	1.0	0.1	96.99563	7.925	0.0	0.0	0.0
ZFR	4.0	0.30779	2.0	4.0	6.139	2.0	0.11111	126.29563	9.25179	1925.55975	5354.0	0.16667
LCOR	2.0	0.0	1.0	2.0	2.155	4.0	0.1	105.44087	8.36071	3342.0	9180.0	0.0
DROSHA	39.0	0.32073	8.0	13.0	40.444	16.0	0.11111	173.15159	10.36786	10837.80691	43932.0	0.15385
C19orf12	7.0	0.30898	3.0	6.0	7.626	5.0	0.11111	131.09206	9.34821	5874.30978	16238.0	0.2
PYROXD1	5.0	0.0	1.0	5.0	15.991	3.0	0.11111	141.57421	9.71071	2097.63062	8150.0	0.0
RNF17	5.0	0.0	1.0	5.0	18.891	3.0	0.11111	139.23135	9.59464	2827.21999	12446.0	0.0
C14orf119	1.0	0.0	1.0	1.0	3.457	1.0	0.1	111.30516	8.7125	0.0	0.0	0.0
PUM2	13.0	0.2842	4.0	11.0	26.641	12.0	0.125	159.75833	10.07857	7197.03716	24110.0	0.05455
MCCC1	8.0	0.46346	3.0	5.0	10.027	2.0	0.125	130.28095	9.35714	1123.52484	3480.0	0.3
PRR13	1.0	0.0	1.0	1.0	3.878	1.0	0.11111	108.73929	8.59464	0.0	0.0	0.0
ALG1	8.0	0.46346	3.0	5.0	14.757	4.0	0.11111	135.10317	9.48393	2893.40951	11034.0	0.4
BTD	3.0	0.0	1.0	3.0	8.87	1.0	0.11111	129.47222	9.35	1006.37637	2720.0	0.0
SON	2.0	0.0	1.0	2.0	6.728	1.0	0.1	124.77421	9.16429	998.02964	2550.0	0.0
TMEM62	35.0	0.32073	8.0	9.0	29.214	5.0	0.11111	156.81111	10.04643	3734.19495	15738.0	0.30556
NRDE2	3.0	0.30779	2.0	3.0	7.983	4.0	0.11111	125.69802	9.22321	1500.44592	5752.0	0.33333
BTBD2	2.0	0.30779	2.0	2.0	2.989	1.0	0.09091	98.00718	7.9125	0.0	0.0	1.0
AGO3	10.0	0.37893	4.0	6.0	21.097	1.0	0.11111	141.38135	9.63036	1409.58125	5202.0	0.26667
GDI1	5.0	0.30779	2.0	5.0	31.847	3.0	0.125	161.92619	10.14643	1152.63633	5292.0	0.1
RASA2	5.0	0.30898	3.0	4.0	39.521	3.0	0.125	164.35952	10.22321	1916.97796	8862.0	0.33333
ARHGAP12	6.0	0.30779	2.0	6.0	36.545	3.0	0.125	170.2869	10.3875	3184.6134	13914.0	0.06667
HEXA	2.0	0.0	1.0	2.0	3.378	2.0	0.1	108.1131	8.50893	1118.0	4836.0	0.0
MED18	6.0	0.30779	2.0	6.0	6.052	3.0	0.09091	122.62027	8.96607	2024.76805	7006.0	0.06667
FUT11	1.0	0.0	1.0	1.0	1.626	1.0	0.09091	89.94686	7.51071	0.0	0.0	0.0
BTBD19	1.0	0.0	1.0	1.0	2.163	1.0	0.08333	98.67146	7.96786	0.0	0.0	0.0
PTPN23	10.0	0.46346	3.0	7.0	22.391	3.0	0.11111	147.76349	9.83214	2177.80989	7600.0	0.14286
SERGEF	3.0	0.0	1.0	3.0	2.944	4.0	0.11111	105.35397	8.37679	3346.0	10708.0	0.0
RIC8B	3.0	0.0	1.0	3.0	5.237	2.0	0.1	118.25238	8.93571	1212.19561	4202.0	0.0
BTBD11	1.0	0.0	1.0	1.0	1.701	1.0	0.09091	96.60678	7.9375	0.0	0.0	0.0
FUNDC2	1.0	0.0	1.0	1.0	1.716	1.0	0.1	87.87857	7.37857	0.0	0.0	0.0
RNF2	11.0	0.32413	5.0	6.0	19.366	1.0	0.1	139.23968	9.57321	522.92075	2364.0	0.33333
AEBP2	3.0	0.0	1.0	3.0	12.687	1.0	0.11111	137.93849	9.61964	414.6665	1596.0	0.0
METTL1	16.0	0.32413	5.0	11.0	26.869	7.0	0.125	154.95833	9.98571	5213.47776	21096.0	0.12727
PGM1	5.0	0.30779	2.0	5.0	8.011	3.0	0.11111	137.51944	9.59821	3065.04414	9252.0	0.1
BICD2	2.0	0.30779	2.0	2.0	13.183	1.0	0.1	126.59008	9.24464	0.0	0.0	1.0
UBE2Q2	2.0	0.0	1.0	2.0	6.172	1.0	0.11111	121.12063	9.05	523.99272	1472.0	0.0
MCFD2	10.0	0.2842	4.0	8.0	44.737	3.0	0.125	159.47024	10.10179	3104.77993	13114.0	0.14286
FAM214A	6.0	0.30898	3.0	5.0	5.355	3.0	0.1	113.22024	8.62143	1732.53641	5342.0	0.2
COG1	130.0	0.57059	6.0	10.0	43.545	4.0	0.125	151.34286	9.86786	3495.57815	17684.0	0.28889
ARIH1	3.0	0.0	1.0	3.0	9.201	1.0	0.11111	135.06587	9.55714	927.00963	2892.0	0.0
ADPGK	4.0	0.0	1.0	4.0	6.215	2.0	0.11111	123.85992	9.14643	1638.07926	4914.0	0.0
DYNC1LI2	124.0	0.64826	5.0	9.0	42.294	3.0	0.11111	154.3254	9.97321	2971.82698	11850.0	0.30556
STX6	135.0	0.51223	7.0	10.0	42.701	4.0	0.125	152.84167	9.91786	3812.83486	15632.0	0.31111
POGZ	5.0	0.30898	3.0	4.0	16.669	1.0	0.1	139.0254	9.59643	478.13362	1800.0	0.33333
NSF	127.0	0.57059	6.0	7.0	39.272	1.0	0.125	147.34524	9.80357	319.95026	2020.0	0.57143
LAMTOR4	4.0	0.30779	2.0	4.0	5.003	4.0	0.1	117.34286	8.86786	1616.51842	5400.0	0.16667
FNIP1	1.0	0.0	1.0	1.0	1.781	1.0	0.09091	95.7675	7.86964	0.0	0.0	0.0
TNFRSF1B	27.0	0.45378	5.0	6.0	43.278	1.0	0.11111	152.56349	9.94643	971.12408	4952.0	0.46667
TTF1	2.0	0.0	1.0	2.0	8.659	1.0	0.1	130.37063	9.3375	126.31305	344.0	0.0
TRAPPC3	5.0	0.30898	3.0	4.0	24.937	2.0	0.11111	135.3873	9.50714	383.99464	1624.0	0.33333
TM9SF2	3.0	0.0	1.0	3.0	9.603	2.0	0.125	128.92024	9.325	1962.20715	6006.0	0.0
NOTCH2	2.0	0.0	1.0	2.0	10.946	1.0	0.11111	131.36865	9.41429	33.16413	110.0	0.0
ORMDL1	2.0	0.0	1.0	2.0	3.302	1.0	0.1	109.05159	8.575	198.34068	866.0	0.0
TNFRSF1A	146.0	0.2571	18.0	20.0	74.213	2.0	0.125	190.78571	10.63393	10444.83261	51416.0	0.18421
VTI1B	121.0	0.64826	5.0	6.0	38.305	1.0	0.125	144.44167	9.72857	206.27852	1000.0	0.66667
FNDC3A	2.0	0.0	1.0	2.0	3.288	1.0	0.11111	104.17222	8.33036	92.13877	408.0	0.0
ADAM17	4.0	0.30779	2.0	4.0	29.4	1.0	0.11111	153.76349	9.99107	480.21622	1824.0	0.16667
RNF25	2.0	0.30779	2.0	2.0	2.49	1.0	0.09091	101.40202	8.14643	0.0	0.0	1.0
BET1	266.0	0.42441	12.0	12.0	52.866	1.0	0.125	157.69881	10.00536	1157.7851	7984.0	0.43939
TOX4	11.0	0.32413	5.0	6.0	25.714	1.0	0.1	144.49921	9.70536	388.73665	1874.0	0.33333
ZNF329	1.0	0.0	1.0	1.0	3.413	1.0	0.11111	109.34484	8.62857	0.0	0.0	0.0
ZNF410	2.0	0.30779	2.0	2.0	2.592	1.0	0.09091	101.40202	8.14643	0.0	0.0	1.0
PCBP4	2.0	0.0	1.0	2.0	7.129	3.0	0.125	127.5369	9.33036	1358.46838	5086.0	0.0
PITPNM1	1.0	0.0	1.0	1.0	17.565	1.0	0.125	139.49643	9.66429	0.0	0.0	0.0
ARID4B	53.0	0.21031	15.0	18.0	50.601	12.0	0.11111	172.34325	10.22143	10176.95494	37480.0	0.13725
FKBP2	3.0	0.0	1.0	3.0	13.048	2.0	0.125	138.10476	9.62679	1357.79335	4352.0	0.0
SMARCA2	50.0	0.23416	12.0	21.0	54.721	12.0	0.11111	180.27421	10.40536	17595.4463	72394.0	0.08571
SYVN1	39.0	0.37904	8.0	11.0	40.529	10.0	0.14286	161.43095	10.1375	6571.42611	23990.0	0.23636
PISD	1.0	0.0	1.0	1.0	2.935	1.0	0.1	106.0119	8.42857	0.0	0.0	0.0
INO80	20.0	0.45378	5.0	7.0	32.593	2.0	0.11111	154.55754	9.96607	1124.61299	5736.0	0.33333
ACTR8	12.0	0.47366	4.0	4.0	25.711	1.0	0.1	142.6004	9.66964	15.1627	108.0	0.83333
FGD2	1.0	0.0	1.0	1.0	14.63	1.0	0.125	149.4881	9.91071	0.0	0.0	0.0
YIPF6	6.0	0.2842	4.0	4.0	11.931	3.0	0.125	133.37381	9.475	596.28375	2798.0	0.5
COASY	7.0	0.30779	2.0	7.0	13.766	10.0	0.125	139.74286	9.5875	7708.10661	25186.0	0.04762
IER3IP1	5.0	0.30898	3.0	4.0	11.227	4.0	0.125	132.80714	9.45714	2318.15235	9256.0	0.33333
PGGT1B	1.0	0.0	1.0	1.0	18.071	1.0	0.125	149.4881	9.91071	0.0	0.0	0.0
UIMC1	2.0	0.0	1.0	2.0	13.728	3.0	0.125	144.54643	9.76607	1903.65987	6622.0	0.0
LIPA	6.0	0.30898	3.0	5.0	7.467	4.0	0.11111	120.11706	8.92679	1832.8283	6870.0	0.2
NUCB1	3.0	0.0	1.0	3.0	8.705	6.0	0.125	129.1381	9.36429	5069.91785	16260.0	0.0
NUBP2	2.0	0.0	1.0	2.0	1.746	1.0	0.1	97.36548	7.9375	34.84184	122.0	0.0
AGPAT6	5.0	0.30898	3.0	4.0	6.841	2.0	0.11111	119.4504	8.92321	1336.25683	4452.0	0.33333
FAM175B	2.0	0.0	1.0	2.0	3.115	2.0	0.11111	114.4381	8.78571	809.02311	3058.0	0.0
PGAP3	2.0	0.0	1.0	2.0	2.661	1.0	0.11111	101.24087	8.125	379.05208	808.0	0.0
CANX	64.0	0.20641	16.0	20.0	64.481	10.0	0.14286	182.75238	10.48929	16085.57447	75300.0	0.12105
SH3GLB1	14.0	0.2842	4.0	9.0	37.55	3.0	0.125	162.4369	10.17321	6286.19209	26034.0	0.16667
FAM13B	1.0	0.0	1.0	1.0	12.989	1.0	0.11111	142.8123	9.8	0.0	0.0	0.0
BCAP29	1.0	0.0	1.0	1.0	12.932	1.0	0.125	133.43571	9.49107	0.0	0.0	0.0
EHHADH	12.0	0.32413	5.0	7.0	14.666	9.0	0.14286	148.15476	9.87857	4529.51142	15424.0	0.2381
FAH	1.0	0.0	1.0	1.0	2.642	1.0	0.1	108.84365	8.6	0.0	0.0	0.0
PTPLB	2.0	0.0	1.0	2.0	5.153	1.0	0.11111	115.86389	8.825	281.71261	948.0	0.0
TGFBR2	12.0	0.37893	4.0	8.0	58.486	6.0	0.125	167.89643	10.2625	1164.65503	6338.0	0.17857
ACSL4	6.0	0.30779	2.0	6.0	13.782	5.0	0.125	142.35119	9.71607	5561.4394	19488.0	0.13333
WNT7A	2.0	0.30779	2.0	2.0	8.509	1.0	0.11111	126.18056	9.24286	0.0	0.0	1.0
F2R	4.0	0.0	1.0	4.0	30.428	1.0	0.125	158.33571	10.08929	966.30638	4620.0	0.0
AIFM2	3.0	0.0	1.0	3.0	14.816	1.0	0.11111	138.27778	9.61786	1621.46875	6782.0	0.0
TNKS2	2.0	0.0	1.0	2.0	9.008	2.0	0.11111	129.08294	9.35	392.97476	1292.0	0.0
SUGCT	2.0	0.0	1.0	2.0	3.483	2.0	0.11111	104.8877	8.36071	1118.0	3718.0	0.0
DKK1	3.0	0.30779	2.0	3.0	8.767	2.0	0.11111	126.68056	9.24464	1118.0	3772.0	0.33333
DBT	11.0	0.37893	4.0	7.0	14.051	3.0	0.125	135.63452	9.475	2657.4713	9118.0	0.19048
ACOX3	7.0	0.30898	3.0	6.0	11.068	3.0	0.125	130.74524	9.35536	3210.35247	11484.0	0.13333
EXOC4	6.0	0.30898	3.0	5.0	33.029	4.0	0.125	157.05238	10.04107	2096.05517	7562.0	0.2
EXOC3	1.0	0.0	1.0	1.0	6.505	1.0	0.11111	120.25675	9.04286	0.0	0.0	0.0
CSNK1E	5.0	0.0	1.0	5.0	19.168	1.0	0.11111	146.86468	9.84643	1952.03262	8898.0	0.0
PJA2	5.0	0.30779	2.0	5.0	6.916	4.0	0.1	125.56944	9.14286	2554.32777	9564.0	0.2
BBX	3.0	0.0	1.0	3.0	16.372	2.0	0.11111	143.33611	9.74107	504.65752	2088.0	0.0
ADNP	4.0	0.30779	2.0	4.0	13.475	2.0	0.1	138.07778	9.54821	2026.64872	7930.0	0.33333
UAP1	5.0	0.30779	2.0	5.0	6.537	3.0	0.11111	128.17024	9.25	2101.75656	6356.0	0.1
ATXN1L	2.0	0.0	1.0	2.0	7.814	1.0	0.11111	127.01905	9.25536	95.50802	310.0	0.0
YIPF3	8.0	0.30898	3.0	7.0	13.062	4.0	0.125	138.37857	9.54107	4279.90115	12254.0	0.09524
PEX14	2.0	0.0	1.0	2.0	5.467	1.0	0.1	118.77143	8.97321	305.52856	1032.0	0.0
TAP1	6.0	0.30898	3.0	5.0	21.779	2.0	0.125	138.2119	9.59107	1329.48662	5232.0	0.2
ACBD5	4.0	0.30779	2.0	4.0	5.101	1.0	0.1	121.90635	9.01607	851.06104	2560.0	0.16667
UGP2	5.0	0.30779	2.0	5.0	7.232	8.0	0.11111	134.05556	9.475	2366.13885	7074.0	0.1
OCIAD1	5.0	0.30779	2.0	5.0	6.642	3.0	0.11111	130.2	9.34286	1996.07058	5484.0	0.1
ATRAID	2.0	0.0	1.0	2.0	12.959	4.0	0.125	143.12738	9.75357	1450.90548	4272.0	0.0
ITFG1	2.0	0.0	1.0	2.0	9.068	1.0	0.1	127.48016	9.28036	322.50329	784.0	0.0
VAV1	15396.0	0.46666	16.0	16.0	83.011	3.0	0.14286	188.19524	10.59107	1040.31372	8422.0	0.43333
ERO1B	7.0	0.46346	3.0	4.0	22.701	1.0	0.125	137.75595	9.6	57.48461	298.0	0.5
SLC23A1	2.0	0.0	1.0	2.0	6.974	2.0	0.1	116.85317	8.86607	1118.0	4988.0	0.0
ERGIC1	1.0	0.0	1.0	1.0	9.608	1.0	0.11111	122.96706	9.11429	0.0	0.0	0.0
NCK1	6157.0	0.53647	13.0	16.0	81.636	15.0	0.14286	189.81905	10.65536	9385.54022	37896.0	0.35
RHOA	17200.0	0.22425	34.0	42.0	92.893	76.0	0.14286	216.35238	10.90893	32421.05118	151072.0	0.10569
USP33	4.0	0.30779	2.0	4.0	7.24	2.0	0.11111	128.65913	9.3125	865.12675	2684.0	0.16667
ATP11C	1.0	0.0	1.0	1.0	2.953	1.0	0.09091	105.90956	8.43036	0.0	0.0	0.0
PTPN11	17381.0	0.3488	25.0	32.0	88.644	26.0	0.14286	203.47857	10.75357	20214.94977	87674.0	0.16734
ZFAND1	1.0	0.0	1.0	1.0	2.982	1.0	0.1	108.66548	8.55714	0.0	0.0	0.0
ABR	24.0	0.51861	5.0	5.0	52.716	1.0	0.125	159.4119	10.08214	32.09417	374.0	0.8
OTUD6B	5.0	0.30779	2.0	5.0	11.278	1.0	0.125	137.60119	9.56786	2263.68797	7470.0	0.1
ZZZ3	4.0	0.0	1.0	4.0	6.951	2.0	0.11111	126.96389	9.19821	2441.72627	7078.0	0.0
INPP5D	157.0	0.35633	11.0	14.0	72.066	7.0	0.125	177.89524	10.41607	3894.48227	19596.0	0.24176
SNX2	8.0	0.30779	2.0	8.0	40.627	11.0	0.125	163.50952	10.20357	5179.62027	22018.0	0.07143
CBL	10582.0	0.50675	14.0	20.0	83.605	10.0	0.14286	195.54524	10.70179	9805.24668	48430.0	0.24211
ITGB1	11085.0	0.41281	16.0	23.0	86.335	8.0	0.125	197.56071	10.72321	11081.33292	53652.0	0.18577
NUDT22	2.0	0.0	1.0	2.0	3.569	2.0	0.1	108.28135	8.53393	1118.0	3204.0	0.0
NUDT13	1.0	0.0	1.0	1.0	1.519	1.0	0.09091	90.09527	7.53571	0.0	0.0	0.0
PTPRE	5.0	0.30898	3.0	4.0	40.436	1.0	0.125	148.32857	9.87321	31.8497	148.0	0.33333
ELL	1.0	0.0	1.0	1.0	8.35	1.0	0.1	128.13016	9.29286	0.0	0.0	0.0
SDF4	2.0	0.0	1.0	2.0	4.389	1.0	0.11111	119.36627	9.01786	873.22329	1898.0	0.0
ZBTB7B	2.0	0.0	1.0	2.0	1.415	3.0	0.09091	88.89369	7.36964	2232.0	6124.0	0.0
RASGRP3	12.0	0.32413	5.0	7.0	53.436	1.0	0.125	158.11786	10.08036	561.95162	3590.0	0.2381
RLIM	1.0	0.0	1.0	1.0	1.198	1.0	0.07692	67.24666	5.37679	0.0	0.0	0.0
PTPN1	1684.0	0.53872	10.0	10.0	72.687	3.0	0.14286	187.11905	10.63929	2616.6969	17890.0	0.6
VPS13A	4.0	0.30779	2.0	4.0	22.715	7.0	0.11111	152.64087	10.03214	4241.56117	14886.0	0.16667
ELF4	2.0	0.0	1.0	2.0	1.373	2.0	0.08333	76.88943	6.375	1118.0	3064.0	0.0
RALGPS1	5.0	0.30898	3.0	4.0	33.898	3.0	0.125	148.25357	9.83393	1443.60617	7000.0	0.33333
MOCS1	6.0	0.30779	2.0	6.0	21.92	3.0	0.125	153.92143	10.05893	2715.26188	8714.0	0.06667
MAP3K9	11.0	0.30898	3.0	10.0	52.291	7.0	0.125	169.07262	10.30357	4908.45801	23804.0	0.08889
NEDD9	17058.0	0.57432	14.0	14.0	82.699	1.0	0.14286	186.69524	10.5875	1222.49875	10162.0	0.56044
ABL2	506.0	0.35765	13.0	13.0	76.72	1.0	0.14286	174.9619	10.35893	1462.41962	10056.0	0.35897
C7H6orf47	3.0	0.0	1.0	3.0	5.11	4.0	0.1	113.98095	8.73214	3440.39665	14986.0	0.0
NBR1	124.0	0.64826	5.0	9.0	47.447	4.0	0.125	165.6119	10.25536	4183.42231	17764.0	0.30556
FAM135A	2.0	0.30779	2.0	2.0	1.501	1.0	0.08333	80.95447	6.74464	0.0	0.0	1.0
ABHD16A	3.0	0.30779	2.0	3.0	2.371	3.0	0.09091	94.98773	7.74107	2232.0	9788.0	0.33333
CALCOCO2	124.0	0.64826	5.0	9.0	44.016	3.0	0.11111	159.09921	10.1125	4500.32703	20612.0	0.30556
MIA3	3.0	0.30779	2.0	3.0	10.138	2.0	0.11111	124.13373	9.11964	1118.0	4490.0	0.33333
ABHD14A	2.0	0.30779	2.0	2.0	1.597	1.0	0.08333	80.95447	6.74464	0.0	0.0	1.0
EFCAB14	1.0	0.0	1.0	1.0	2.394	1.0	0.1	100.27103	8.12143	0.0	0.0	0.0
RABEP1	8.0	0.2842	4.0	6.0	22.919	1.0	0.11111	141.78611	9.67857	1019.80012	4310.0	0.2
CXCL12	5057.0	0.51877	10.0	13.0	74.888	5.0	0.125	183.47024	10.53571	4767.2543	18868.0	0.33333
UBA3	12.0	0.23775	6.0	8.0	29.23	5.0	0.125	158.57857	10.1375	4988.25252	23274.0	0.21429
NPC1	7.0	0.30779	2.0	7.0	10.707	7.0	0.11111	133.85992	9.4	4238.25006	13632.0	0.04762
ABCC1	2.0	0.0	1.0	2.0	14.208	1.0	0.11111	140.54563	9.69821	1182.27051	5176.0	0.0
RNF145	1.0	0.0	1.0	1.0	1.904	1.0	0.11111	99.86984	8.14464	0.0	0.0	0.0
NGLY1	2.0	0.0	1.0	2.0	7.276	2.0	0.125	122.98929	9.14286	1118.0	4838.0	0.0
ATG14	133.0	0.51223	7.0	8.0	44.34	1.0	0.11111	157.2623	10.07679	840.33223	4224.0	0.5
SECISBP2L	2.0	0.0	1.0	2.0	4.856	2.0	0.1	110.26627	8.6	1118.0	5000.0	0.0
DTWD1	1.0	0.0	1.0	1.0	1.571	1.0	0.09091	91.37623	7.60179	0.0	0.0	0.0
ZFYVE1	129.0	0.52304	6.0	10.0	44.916	3.0	0.125	162.90476	10.19821	3986.50046	16288.0	0.31111
TCEB3	8.0	0.46346	3.0	5.0	12.302	5.0	0.11111	135.67302	9.52857	2635.88687	8640.0	0.3
TBL3	10.0	0.37893	4.0	6.0	17.514	2.0	0.11111	142.31468	9.66964	1600.44963	6016.0	0.26667
RPS6KC1	3.0	0.30779	2.0	3.0	12.844	1.0	0.11111	134.37897	9.49821	194.68612	662.0	0.33333
ELF1	1.0	0.0	1.0	1.0	8.525	1.0	0.1	128.95317	9.36964	0.0	0.0	0.0
SLC12A4	1.0	0.0	1.0	1.0	1.263	1.0	0.09091	87.54214	7.325	0.0	0.0	0.0
CRTC1	3.0	0.0	1.0	3.0	10.944	3.0	0.11111	132.39802	9.43571	486.29244	1940.0	0.0
CAMK2D	11.0	0.30779	2.0	11.0	49.642	2.0	0.125	166.92381	10.23036	3780.54705	16896.0	0.05455
XPO6	4.0	0.0	1.0	4.0	15.746	2.0	0.11111	138.41468	9.58929	1168.45062	4128.0	0.0
PIGO	6.0	0.30898	3.0	5.0	4.958	5.0	0.1	113.17659	8.63393	2062.71899	5994.0	0.2
ELMO1	8.0	0.46346	3.0	5.0	41.978	2.0	0.125	160.66548	10.15536	2779.8116	14048.0	0.3
DOCK10	1.0	0.0	1.0	1.0	8.933	1.0	0.11111	122.57302	9.15714	0.0	0.0	0.0
ARPP-19	2.0	0.30779	2.0	2.0	3.024	1.0	0.09091	98.00718	7.9125	0.0	0.0	1.0
NUBPL	1.0	0.0	1.0	1.0	2.286	1.0	0.1	96.61825	7.93036	0.0	0.0	0.0
DNAL1	1.0	0.0	1.0	1.0	15.473	1.0	0.125	149.4881	9.91071	0.0	0.0	0.0
TMEM214	5.0	0.30779	2.0	5.0	11.685	2.0	0.125	140.20714	9.65179	2939.66976	8340.0	0.1
TADA2A	4.0	0.0	1.0	4.0	8.623	3.0	0.11111	131.99921	9.425	2417.36954	5724.0	0.0
TRMT11	13.0	0.32413	5.0	8.0	17.174	4.0	0.125	148.58333	9.85	4732.04729	14774.0	0.21429
THRA	2.0	0.0	1.0	2.0	12.455	1.0	0.11111	136.09087	9.58571	107.51034	440.0	0.0
ARMCX3	2.0	0.30779	2.0	2.0	5.019	1.0	0.11111	121.88175	9.10357	0.0	0.0	1.0
DNAJC21	4.0	0.0	1.0	4.0	15.632	4.0	0.11111	145.13968	9.80893	2291.91038	6332.0	0.0
MEF2BNB	3.0	0.30779	2.0	3.0	4.291	1.0	0.1	117.24762	8.88036	602.56863	2324.0	0.33333
DNAJC1	1.0	0.0	1.0	1.0	6.351	1.0	0.1	121.29683	9.06607	0.0	0.0	0.0
KIAA0226	16.0	0.38896	5.0	7.0	40.966	2.0	0.125	157.86786	10.09821	1549.0033	7258.0	0.28571
KLC2	10.0	0.46346	3.0	7.0	40.431	5.0	0.125	165.90595	10.23929	4725.03721	20384.0	0.14286
TTC31	2.0	0.0	1.0	2.0	11.144	1.0	0.11111	137.64683	9.65	170.605	876.0	0.0
LMBRD1	3.0	0.0	1.0	3.0	9.064	2.0	0.11111	131.27341	9.41071	1268.67175	4146.0	0.0
ARL8B	5.0	0.0	1.0	5.0	19.246	2.0	0.11111	140.40278	9.65	2011.03327	8260.0	0.0
YLPM1	1.0	0.0	1.0	1.0	1.913	1.0	0.1	102.1377	8.24643	0.0	0.0	0.0
TNIP2	7.0	0.46346	3.0	4.0	29.93	1.0	0.11111	151.5623	9.95357	393.39639	1774.0	0.5
RARRES1	1.0	0.0	1.0	1.0	1.706	1.0	0.1	93.26706	7.69464	0.0	0.0	0.0
FLOT1	5.0	0.0	1.0	5.0	38.296	5.0	0.125	167.52262	10.325	2206.35309	10392.0	0.0
CASC3	5.0	0.30779	2.0	5.0	18.034	4.0	0.125	143.79286	9.74464	1819.90734	7028.0	0.1
NBAS	2.0	0.0	1.0	2.0	8.557	1.0	0.11111	120.14563	9.00714	650.19679	2070.0	0.0
RAB14	4.0	0.0	1.0	4.0	19.627	1.0	0.11111	142.1254	9.71071	252.38828	822.0	0.0
PCNX	4.0	0.30779	2.0	4.0	12.881	3.0	0.11111	129.85159	9.3	2317.83805	8700.0	0.16667
ATP9B	4.0	0.0	1.0	4.0	13.847	2.0	0.1	132.95754	9.42857	1449.01228	5574.0	0.0
DENND5A	5.0	0.30779	2.0	5.0	18.597	2.0	0.11111	141.88016	9.66607	1729.09306	6004.0	0.1
MORF4L2	10.0	0.25931	5.0	7.0	31.164	4.0	0.11111	152.56825	9.90714	1921.06914	8704.0	0.19048
MADD	8.0	0.30779	2.0	8.0	35.634	6.0	0.11111	154.92222	9.96429	3953.52313	17514.0	0.07143
RNF216	4.0	0.30779	2.0	4.0	27.173	3.0	0.11111	147.01746	9.84643	1481.43848	5194.0	0.16667
MYCBP2	2.0	0.0	1.0	2.0	12.128	1.0	0.11111	136.35079	9.57857	407.51123	1696.0	0.0
DENND4C	4.0	0.30779	2.0	4.0	19.966	1.0	0.11111	140.85516	9.67857	298.21877	1418.0	0.16667
SIN3B	34.0	0.32073	8.0	16.0	44.294	12.0	0.11111	172.85992	10.29107	10453.17716	39668.0	0.09167
NDUFAF7	3.0	0.0	1.0	3.0	6.05	2.0	0.11111	118.45992	8.92857	1198.78964	3682.0	0.0
RSF1	15.0	0.47366	4.0	7.0	28.045	2.0	0.11111	145.59325	9.70893	1171.81958	4440.0	0.2381
NKRF	3.0	0.30779	2.0	3.0	23.265	1.0	0.11111	140.09206	9.67679	284.43452	1496.0	0.33333
SAP30L	7.0	0.46346	3.0	4.0	19.846	1.0	0.11111	143.36706	9.69643	520.8326	1710.0	0.5
MSL1	5.0	0.30898	3.0	4.0	22.844	1.0	0.1	141.29206	9.625	150.52066	836.0	0.33333
SENP6	5.0	0.0	1.0	5.0	13.02	4.0	0.11111	140.19563	9.61429	3102.35912	8732.0	0.0
DSE	2.0	0.0	1.0	2.0	9.268	1.0	0.11111	131.15873	9.4125	816.15086	2442.0	0.0
METTL3	7.0	0.30898	3.0	6.0	22.491	1.0	0.11111	144.2123	9.675	1272.2145	4968.0	0.2
DDX3X	17.0	0.28529	6.0	11.0	32.8	2.0	0.125	160.00833	10.0875	6521.68724	24766.0	0.12727
DDX19A	1.0	0.0	1.0	1.0	3.526	1.0	0.1	108.66548	8.55714	0.0	0.0	0.0
ZDHHC17	3.0	0.30779	2.0	3.0	21.462	1.0	0.125	149.56071	9.9125	517.65328	2366.0	0.33333
RBM26	2.0	0.0	1.0	2.0	4.179	1.0	0.1	114.21786	8.80357	212.46158	764.0	0.0
SUDS3	7.0	0.46346	3.0	4.0	18.322	2.0	0.1	137.69802	9.51429	1118.0	4298.0	0.5
MKRN2	2.0	0.0	1.0	2.0	5.07	1.0	0.1	115.58095	8.81964	297.26122	890.0	0.0
KAT6A	27.0	0.36588	7.0	12.0	40.376	9.0	0.11111	166.92897	10.22143	7458.9001	29748.0	0.18182
DCP1A	4.0	0.30779	2.0	4.0	14.255	1.0	0.125	137.59167	9.57857	664.41482	3240.0	0.16667
TMEM245	2.0	0.30779	2.0	2.0	3.436	1.0	0.1	104.26627	8.30357	0.0	0.0	1.0
KPNA4	2.0	0.0	1.0	2.0	1.597	2.0	0.1	88.54524	7.38214	1118.0	3572.0	0.0
DCBLD1	1.0	0.0	1.0	1.0	1.31	1.0	0.09091	76.03864	6.38393	0.0	0.0	0.0
MIER3	2.0	0.30779	2.0	2.0	4.013	1.0	0.1	104.26627	8.30357	0.0	0.0	1.0
PRPF4B	10.0	0.30898	3.0	9.0	29.937	4.0	0.11111	159.58135	10.06429	5640.08537	21734.0	0.05556
MIA2	2.0	0.30779	2.0	2.0	11.508	1.0	0.11111	123.63373	9.11786	0.0	0.0	1.0
SPTLC2	7.0	0.30779	2.0	7.0	11.543	4.0	0.11111	137.26944	9.56964	3838.29336	11706.0	0.09524
MCCC2	7.0	0.46346	3.0	4.0	9.303	1.0	0.125	126.30833	9.225	491.842	1280.0	0.5
PLEKHM1	4.0	0.0	1.0	4.0	22.772	2.0	0.11111	146.23373	9.81071	693.59973	2766.0	0.0
MRPL27	30.0	0.38039	6.0	8.0	23.994	2.0	0.11111	151.6373	9.93393	2638.18772	11214.0	0.28571
RPE	2.0	0.0	1.0	2.0	4.794	2.0	0.11111	112.14246	8.67857	474.61137	1288.0	0.0
TSR2	6.0	0.46346	3.0	3.0	10.547	1.0	0.11111	126.5	9.23393	0.0	0.0	1.0
PRICKLE3	4.0	0.0	1.0	4.0	27.555	1.0	0.11111	156.22897	10.08929	1669.71089	6324.0	0.0
WIPF2	3.0	0.30779	2.0	3.0	25.144	1.0	0.14286	149.04762	9.95179	174.00555	984.0	0.33333
ARHGAP27	28.0	0.31026	9.0	11.0	61.044	1.0	0.125	168.54524	10.23929	1724.67655	8946.0	0.23636
PUS3	3.0	0.30779	2.0	3.0	13.831	1.0	0.125	138.70119	9.64821	1451.24986	4226.0	0.33333
METTL14	4.0	0.30898	3.0	3.0	12.549	1.0	0.11111	128.30357	9.26071	59.62314	354.0	0.66667
S1PR2	3.0	0.0	1.0	3.0	17.908	3.0	0.125	153.68571	9.99643	1591.56977	5788.0	0.0
MRPL46	26.0	0.56839	4.0	6.0	26.192	2.0	0.11111	154.55992	10.0625	1156.5946	5628.0	0.4
PLA2G2D	4.0	0.0	1.0	4.0	10.699	3.0	0.11111	133.24325	9.42679	2460.52321	9796.0	0.0
