# Supplementary material for: Transcriptome-Wide lncRNA and mRNA Profiling of Spleens from Meishan Pigs at Different Development Stages
Source: Animals (Basel). 2022 Oct 5;12(19):2676. doi: 10.3390/ani12192676 (PMC9558508; doi:10.3390/ani12192676)
Supplement: Supplementary file 1 [file animals-12-02676-s001.zip › animals-1918231-supplementary/Supplementary Materials/Supplementary Tables/Table S15.xlsx]

## Sheet: turquoise
ID

## Sheet: salmon
ID

## Sheet: black
ID

## Sheet: lightyellow
ID

## Sheet: pink
ID

## Sheet: darkgrey
ID

## Sheet: midnightblue
ID

## Sheet: darkred
ID

## Sheet: darkorange
ID

## Sheet: lightgreen
ID

[truncated: 1 more sheets: darkgreen]
