# Supplementary material for: Transcriptome-Wide lncRNA and mRNA Profiling of Spleens from Meishan Pigs at Different Development Stages
Source: Animals (Basel). 2022 Oct 5;12(19):2676. doi: 10.3390/ani12192676 (PMC9558508; doi:10.3390/ani12192676)
Supplement: Supplementary file 1 [file animals-12-02676-s001.zip › animals-1918231-supplementary/Supplementary Materials/Supplementary Tables/Table S16.xlsx]

## Sheet: Sheet 1
mRNA	lncRNA	pValue	num_miRNA	ceRNA_score	miRNA	id	SYMBOL
100157507	TCONS_00003097	0.000470696	5	0.2	ssc-miR-423-5p	100157507_TCONS_00003097	PTK2B
100157507	TCONS_00003097	0.000470696	5	0.2	ssc-miR-195	100157507_TCONS_00003097	PTK2B
100157507	TCONS_00003097	0.000470696	5	0.2	ssc-miR-4339	100157507_TCONS_00003097	PTK2B
100157507	TCONS_00003097	0.000470696	5	0.2	ssc-miR-9820-5p	100157507_TCONS_00003097	PTK2B
100157507	TCONS_00003097	0.000470696	5	0.2	ssc-miR-10391	100157507_TCONS_00003097	PTK2B
100157507	TCONS_00014243	0.0146276	4	0.181818	ssc-miR-185	100157507_TCONS_00014243	PTK2B
100157507	TCONS_00014243	0.0146276	4	0.181818	ssc-miR-423-5p	100157507_TCONS_00014243	PTK2B
100157507	TCONS_00014243	0.0146276	4	0.181818	ssc-miR-4331-3p	100157507_TCONS_00014243	PTK2B
100157507	TCONS_00014243	0.0146276	4	0.181818	ssc-miR-10391	100157507_TCONS_00014243	PTK2B
100157507	TCONS_00026241	0.130734	2	0.125	ssc-miR-1306-5p	100157507_TCONS_00026241	PTK2B
100157507	TCONS_00026241	0.130734	2	0.125	ssc-miR-9820-5p	100157507_TCONS_00026241	PTK2B
100157507	TCONS_00047751	0.0155354	2	0.125	ssc-miR-4331-3p	100157507_TCONS_00047751	PTK2B
100157507	TCONS_00047751	0.0155354	2	0.125	ssc-miR-9820-5p	100157507_TCONS_00047751	PTK2B
100513811	TCONS_00002102	0.486577	1	0.0138889	ssc-miR-365-5p	100513811_TCONS_00002102	AKT3
100513811	TCONS_00002228	0.00139479	10	0.126582	ssc-miR-326	100513811_TCONS_00002228	AKT3
100513811	TCONS_00002228	0.00139479	10	0.126582	ssc-miR-365-5p	100513811_TCONS_00002228	AKT3
100513811	TCONS_00002228	0.00139479	10	0.126582	ssc-miR-222	100513811_TCONS_00002228	AKT3
100513811	TCONS_00002228	0.00139479	10	0.126582	ssc-miR-574-5p	100513811_TCONS_00002228	AKT3
100513811	TCONS_00002228	0.00139479	10	0.126582	ssc-miR-769-5p	100513811_TCONS_00002228	AKT3
100513811	TCONS_00002228	0.00139479	10	0.126582	ssc-miR-194b-3p	100513811_TCONS_00002228	AKT3
100513811	TCONS_00002228	0.00139479	10	0.126582	ssc-miR-7143-5p	100513811_TCONS_00002228	AKT3
100513811	TCONS_00002228	0.00139479	10	0.126582	ssc-miR-9785-5p	100513811_TCONS_00002228	AKT3
100513811	TCONS_00002228	0.00139479	10	0.126582	ssc-miR-9820-5p	100513811_TCONS_00002228	AKT3
100513811	TCONS_00002228	0.00139479	10	0.126582	ssc-miR-670	100513811_TCONS_00002228	AKT3
100513811	TCONS_00003097	3.57716e-07	14	0.145833	ssc-miR-184	100513811_TCONS_00003097	AKT3
100513811	TCONS_00003097	3.57716e-07	14	0.145833	ssc-miR-214-5p	100513811_TCONS_00003097	AKT3
100513811	TCONS_00003097	3.57716e-07	14	0.145833	ssc-miR-361-3p	100513811_TCONS_00003097	AKT3
100513811	TCONS_00003097	3.57716e-07	14	0.145833	ssc-miR-574-5p	100513811_TCONS_00003097	AKT3
100513811	TCONS_00003097	3.57716e-07	14	0.145833	ssc-miR-500-5p	100513811_TCONS_00003097	AKT3
100513811	TCONS_00003097	3.57716e-07	14	0.145833	ssc-miR-4339	100513811_TCONS_00003097	AKT3
100513811	TCONS_00003097	3.57716e-07	14	0.145833	ssc-miR-671-5p	100513811_TCONS_00003097	AKT3
100513811	TCONS_00003097	3.57716e-07	14	0.145833	ssc-miR-7137-3p	100513811_TCONS_00003097	AKT3
100513811	TCONS_00003097	3.57716e-07	14	0.145833	ssc-miR-7138-3p	100513811_TCONS_00003097	AKT3
100513811	TCONS_00003097	3.57716e-07	14	0.145833	ssc-miR-7144-5p	100513811_TCONS_00003097	AKT3
100513811	TCONS_00003097	3.57716e-07	14	0.145833	ssc-miR-9804-5p	100513811_TCONS_00003097	AKT3
100513811	TCONS_00003097	3.57716e-07	14	0.145833	ssc-miR-9820-5p	100513811_TCONS_00003097	AKT3
100513811	TCONS_00003097	3.57716e-07	14	0.145833	ssc-miR-670	100513811_TCONS_00003097	AKT3
100513811	TCONS_00003097	3.57716e-07	14	0.145833	ssc-miR-10391	100513811_TCONS_00003097	AKT3
100513811	TCONS_00004889	0.00732047	5	0.0657895	ssc-miR-145-5p	100513811_TCONS_00004889	AKT3
100513811	TCONS_00004889	0.00732047	5	0.0657895	ssc-miR-28-3p	100513811_TCONS_00004889	AKT3
100513811	TCONS_00004889	0.00732047	5	0.0657895	ssc-miR-378	100513811_TCONS_00004889	AKT3
100513811	TCONS_00004889	0.00732047	5	0.0657895	ssc-miR-370	100513811_TCONS_00004889	AKT3
100513811	TCONS_00004889	0.00732047	5	0.0657895	ssc-miR-671-5p	100513811_TCONS_00004889	AKT3
100513811	TCONS_00012474	0.00997021	4	0.0547945	ssc-miR-935	100513811_TCONS_00012474	AKT3
100513811	TCONS_00012474	0.00997021	4	0.0547945	ssc-miR-671-5p	100513811_TCONS_00012474	AKT3
100513811	TCONS_00012474	0.00997021	4	0.0547945	ssc-miR-9820-5p	100513811_TCONS_00012474	AKT3
100513811	TCONS_00012474	0.00997021	4	0.0547945	ssc-miR-670	100513811_TCONS_00012474	AKT3
100513811	TCONS_00013236	0.0698552	2	0.0289855	ssc-miR-9820-5p	100513811_TCONS_00013236	AKT3
100513811	TCONS_00013236	0.0698552	2	0.0289855	ssc-miR-9822-3p	100513811_TCONS_00013236	AKT3
100513811	TCONS_00013339	0.0165054	3	0.0434783	ssc-miR-151-5p	100513811_TCONS_00013339	AKT3
100513811	TCONS_00013339	0.0165054	3	0.0434783	ssc-miR-9820-5p	100513811_TCONS_00013339	AKT3
100513811	TCONS_00013339	0.0165054	3	0.0434783	ssc-miR-9822-3p	100513811_TCONS_00013339	AKT3
100513811	TCONS_00013343	0.110089	2	0.0289855	ssc-miR-151-5p	100513811_TCONS_00013343	AKT3
100513811	TCONS_00013343	0.110089	2	0.0289855	ssc-miR-9822-3p	100513811_TCONS_00013343	AKT3
100513811	TCONS_00014243	4.00948e-08	18	0.173077	ssc-miR-184	100513811_TCONS_00014243	AKT3
100513811	TCONS_00014243	4.00948e-08	18	0.173077	ssc-miR-140-3p	100513811_TCONS_00014243	AKT3
100513811	TCONS_00014243	4.00948e-08	18	0.173077	ssc-miR-30b-3p	100513811_TCONS_00014243	AKT3
100513811	TCONS_00014243	4.00948e-08	18	0.173077	ssc-miR-185	100513811_TCONS_00014243	AKT3
100513811	TCONS_00014243	4.00948e-08	18	0.173077	ssc-miR-345-5p	100513811_TCONS_00014243	AKT3
100513811	TCONS_00014243	4.00948e-08	18	0.173077	ssc-miR-365-5p	100513811_TCONS_00014243	AKT3
100513811	TCONS_00014243	4.00948e-08	18	0.173077	ssc-miR-361-3p	100513811_TCONS_00014243	AKT3
100513811	TCONS_00014243	4.00948e-08	18	0.173077	ssc-miR-500-5p	100513811_TCONS_00014243	AKT3
100513811	TCONS_00014243	4.00948e-08	18	0.173077	ssc-miR-324	100513811_TCONS_00014243	AKT3
100513811	TCONS_00014243	4.00948e-08	18	0.173077	ssc-miR-1271-3p	100513811_TCONS_00014243	AKT3
100513811	TCONS_00014243	4.00948e-08	18	0.173077	ssc-miR-138	100513811_TCONS_00014243	AKT3
100513811	TCONS_00014243	4.00948e-08	18	0.173077	ssc-miR-370	100513811_TCONS_00014243	AKT3
100513811	TCONS_00014243	4.00948e-08	18	0.173077	ssc-miR-671-5p	100513811_TCONS_00014243	AKT3
100513811	TCONS_00014243	4.00948e-08	18	0.173077	ssc-miR-7144-5p	100513811_TCONS_00014243	AKT3
100513811	TCONS_00014243	4.00948e-08	18	0.173077	ssc-miR-9785-5p	100513811_TCONS_00014243	AKT3
100513811	TCONS_00014243	4.00948e-08	18	0.173077	ssc-miR-9804-5p	100513811_TCONS_00014243	AKT3
100513811	TCONS_00014243	4.00948e-08	18	0.173077	ssc-miR-1842	100513811_TCONS_00014243	AKT3
100513811	TCONS_00014243	4.00948e-08	18	0.173077	ssc-miR-10391	100513811_TCONS_00014243	AKT3
100513811	TCONS_00015757	0.00232979	7	0.0875	ssc-miR-214-5p	100513811_TCONS_00015757	AKT3
100513811	TCONS_00015757	0.00232979	7	0.0875	ssc-miR-151-5p	100513811_TCONS_00015757	AKT3
100513811	TCONS_00015757	0.00232979	7	0.0875	ssc-miR-574-5p	100513811_TCONS_00015757	AKT3
100513811	TCONS_00015757	0.00232979	7	0.0875	ssc-miR-4339	100513811_TCONS_00015757	AKT3
100513811	TCONS_00015757	0.00232979	7	0.0875	ssc-miR-9804-5p	100513811_TCONS_00015757	AKT3
100513811	TCONS_00015757	0.00232979	7	0.0875	ssc-miR-330	100513811_TCONS_00015757	AKT3
100513811	TCONS_00015757	0.00232979	7	0.0875	ssc-miR-10391	100513811_TCONS_00015757	AKT3
100513811	TCONS_00017089	0.0264554	5	0.0581395	ssc-miR-130b-5p	100513811_TCONS_00017089	AKT3
100513811	TCONS_00017089	0.0264554	5	0.0581395	ssc-miR-361-3p	100513811_TCONS_00017089	AKT3
100513811	TCONS_00017089	0.0264554	5	0.0581395	ssc-miR-574-5p	100513811_TCONS_00017089	AKT3
100513811	TCONS_00017089	0.0264554	5	0.0581395	ssc-miR-671-5p	100513811_TCONS_00017089	AKT3
100513811	TCONS_00017089	0.0264554	5	0.0581395	ssc-miR-10391	100513811_TCONS_00017089	AKT3
100513811	TCONS_00020473	3.48912e-09	23	0.20354	ssc-miR-15b	100513811_TCONS_00020473	AKT3
100513811	TCONS_00020473	3.48912e-09	23	0.20354	ssc-miR-140-3p	100513811_TCONS_00020473	AKT3
100513811	TCONS_00020473	3.48912e-09	23	0.20354	ssc-miR-214-5p	100513811_TCONS_00020473	AKT3
100513811	TCONS_00020473	3.48912e-09	23	0.20354	ssc-miR-27a	100513811_TCONS_00020473	AKT3
100513811	TCONS_00020473	3.48912e-09	23	0.20354	ssc-miR-29c	100513811_TCONS_00020473	AKT3
100513811	TCONS_00020473	3.48912e-09	23	0.20354	ssc-miR-15a	100513811_TCONS_00020473	AKT3
100513811	TCONS_00020473	3.48912e-09	23	0.20354	ssc-miR-185	100513811_TCONS_00020473	AKT3
100513811	TCONS_00020473	3.48912e-09	23	0.20354	ssc-miR-378	100513811_TCONS_00020473	AKT3
100513811	TCONS_00020473	3.48912e-09	23	0.20354	ssc-miR-27b-3p	100513811_TCONS_00020473	AKT3
100513811	TCONS_00020473	3.48912e-09	23	0.20354	ssc-miR-664-3p	100513811_TCONS_00020473	AKT3
100513811	TCONS_00020473	3.48912e-09	23	0.20354	ssc-miR-130b-5p	100513811_TCONS_00020473	AKT3
100513811	TCONS_00020473	3.48912e-09	23	0.20354	ssc-miR-574-5p	100513811_TCONS_00020473	AKT3
100513811	TCONS_00020473	3.48912e-09	23	0.20354	ssc-miR-500-5p	100513811_TCONS_00020473	AKT3
100513811	TCONS_00020473	3.48912e-09	23	0.20354	ssc-miR-769-5p	100513811_TCONS_00020473	AKT3
100513811	TCONS_00020473	3.48912e-09	23	0.20354	ssc-miR-194b-3p	100513811_TCONS_00020473	AKT3
100513811	TCONS_00020473	3.48912e-09	23	0.20354	ssc-miR-4339	100513811_TCONS_00020473	AKT3
100513811	TCONS_00020473	3.48912e-09	23	0.20354	ssc-miR-671-5p	100513811_TCONS_00020473	AKT3
100513811	TCONS_00020473	3.48912e-09	23	0.20354	ssc-miR-7143-5p	100513811_TCONS_00020473	AKT3
100513811	TCONS_00020473	3.48912e-09	23	0.20354	ssc-miR-9785-5p	100513811_TCONS_00020473	AKT3
100513811	TCONS_00020473	3.48912e-09	23	0.20354	ssc-miR-9820-5p	100513811_TCONS_00020473	AKT3
100513811	TCONS_00020473	3.48912e-09	23	0.20354	ssc-miR-9822-3p	100513811_TCONS_00020473	AKT3
100513811	TCONS_00020473	3.48912e-09	23	0.20354	ssc-miR-1842	100513811_TCONS_00020473	AKT3
100513811	TCONS_00020473	3.48912e-09	23	0.20354	ssc-miR-670	100513811_TCONS_00020473	AKT3
100513811	TCONS_00026241	1.34513e-07	14	0.159091	ssc-miR-145-5p	100513811_TCONS_00026241	AKT3
100513811	TCONS_00026241	1.34513e-07	14	0.159091	ssc-miR-29c	100513811_TCONS_00026241	AKT3
100513811	TCONS_00026241	1.34513e-07	14	0.159091	ssc-miR-345-5p	100513811_TCONS_00026241	AKT3
100513811	TCONS_00026241	1.34513e-07	14	0.159091	ssc-miR-345-3p	100513811_TCONS_00026241	AKT3
100513811	TCONS_00026241	1.34513e-07	14	0.159091	ssc-miR-361-3p	100513811_TCONS_00026241	AKT3
100513811	TCONS_00026241	1.34513e-07	14	0.159091	ssc-miR-935	100513811_TCONS_00026241	AKT3
100513811	TCONS_00026241	1.34513e-07	14	0.159091	ssc-miR-324	100513811_TCONS_00026241	AKT3
100513811	TCONS_00026241	1.34513e-07	14	0.159091	ssc-miR-138	100513811_TCONS_00026241	AKT3
100513811	TCONS_00026241	1.34513e-07	14	0.159091	ssc-miR-671-5p	100513811_TCONS_00026241	AKT3
100513811	TCONS_00026241	1.34513e-07	14	0.159091	ssc-miR-7143-3p	100513811_TCONS_00026241	AKT3
100513811	TCONS_00026241	1.34513e-07	14	0.159091	ssc-miR-9820-5p	100513811_TCONS_00026241	AKT3
100513811	TCONS_00026241	1.34513e-07	14	0.159091	ssc-miR-9847-3p	100513811_TCONS_00026241	AKT3
100513811	TCONS_00026241	1.34513e-07	14	0.159091	ssc-miR-9858-5p	100513811_TCONS_00026241	AKT3
100513811	TCONS_00026241	1.34513e-07	14	0.159091	ssc-miR-802	100513811_TCONS_00026241	AKT3
100513811	TCONS_00044916	0.329466	1	0.0136986	ssc-miR-574-5p	100513811_TCONS_00044916	AKT3
100513811	TCONS_00046229	0.000550729	7	0.0933333	ssc-miR-326	100513811_TCONS_00046229	AKT3
100513811	TCONS_00046229	0.000550729	7	0.0933333	ssc-miR-140-3p	100513811_TCONS_00046229	AKT3
100513811	TCONS_00046229	0.000550729	7	0.0933333	ssc-miR-27a	100513811_TCONS_00046229	AKT3
100513811	TCONS_00046229	0.000550729	7	0.0933333	ssc-miR-664-3p	100513811_TCONS_00046229	AKT3
100513811	TCONS_00046229	0.000550729	7	0.0933333	ssc-miR-370	100513811_TCONS_00046229	AKT3
100513811	TCONS_00046229	0.000550729	7	0.0933333	ssc-miR-7143-3p	100513811_TCONS_00046229	AKT3
100513811	TCONS_00046229	0.000550729	7	0.0933333	ssc-miR-9847-3p	100513811_TCONS_00046229	AKT3
100513811	TCONS_00047751	0.0464771	3	0.04	ssc-miR-500-5p	100513811_TCONS_00047751	AKT3
100513811	TCONS_00047751	0.0464771	3	0.04	ssc-miR-7143-3p	100513811_TCONS_00047751	AKT3
100513811	TCONS_00047751	0.0464771	3	0.04	ssc-miR-9820-5p	100513811_TCONS_00047751	AKT3
100518854	TCONS_00003097	0.0108897	6	0.113208	ssc-miR-148b-5p	100518854_TCONS_00003097	CBL
100518854	TCONS_00003097	0.0108897	6	0.113208	ssc-miR-92b-5p	100518854_TCONS_00003097	CBL
100518854	TCONS_00003097	0.0108897	6	0.113208	ssc-miR-361-3p	100518854_TCONS_00003097	CBL
100518854	TCONS_00003097	0.0108897	6	0.113208	ssc-miR-4339	100518854_TCONS_00003097	CBL
100518854	TCONS_00003097	0.0108897	6	0.113208	ssc-miR-7857-3p	100518854_TCONS_00003097	CBL
100518854	TCONS_00003097	0.0108897	6	0.113208	ssc-miR-9820-5p	100518854_TCONS_00003097	CBL
100518854	TCONS_00004202	0.0424716	2	0.0512821	ssc-miR-362	100518854_TCONS_00004202	CBL
100518854	TCONS_00004202	0.0424716	2	0.0512821	ssc-miR-9835-3p	100518854_TCONS_00004202	CBL
100518854	TCONS_00014243	1.58367e-06	13	0.19403	ssc-miR-140-3p	100518854_TCONS_00014243	CBL
100518854	TCONS_00014243	1.58367e-06	13	0.19403	ssc-miR-185	100518854_TCONS_00014243	CBL
100518854	TCONS_00014243	1.58367e-06	13	0.19403	ssc-miR-199b-5p	100518854_TCONS_00014243	CBL
100518854	TCONS_00014243	1.58367e-06	13	0.19403	ssc-let-7e	100518854_TCONS_00014243	CBL
100518854	TCONS_00014243	1.58367e-06	13	0.19403	ssc-miR-345-5p	100518854_TCONS_00014243	CBL
100518854	TCONS_00014243	1.58367e-06	13	0.19403	ssc-miR-92b-5p	100518854_TCONS_00014243	CBL
100518854	TCONS_00014243	1.58367e-06	13	0.19403	ssc-miR-504	100518854_TCONS_00014243	CBL
100518854	TCONS_00014243	1.58367e-06	13	0.19403	ssc-miR-361-3p	100518854_TCONS_00014243	CBL
100518854	TCONS_00014243	1.58367e-06	13	0.19403	ssc-miR-362	100518854_TCONS_00014243	CBL
100518854	TCONS_00014243	1.58367e-06	13	0.19403	ssc-miR-1343	100518854_TCONS_00014243	CBL
100518854	TCONS_00014243	1.58367e-06	13	0.19403	ssc-miR-9835-3p	100518854_TCONS_00014243	CBL
100518854	TCONS_00014243	1.58367e-06	13	0.19403	ssc-miR-9851-3p	100518854_TCONS_00014243	CBL
100518854	TCONS_00014243	1.58367e-06	13	0.19403	ssc-miR-371-5p	100518854_TCONS_00014243	CBL
100518854	TCONS_00026241	0.00164098	7	0.132075	ssc-let-7e	100518854_TCONS_00026241	CBL
100518854	TCONS_00026241	0.00164098	7	0.132075	ssc-miR-345-5p	100518854_TCONS_00026241	CBL
100518854	TCONS_00026241	0.00164098	7	0.132075	ssc-miR-361-3p	100518854_TCONS_00026241	CBL
100518854	TCONS_00026241	0.00164098	7	0.132075	ssc-miR-532-3p	100518854_TCONS_00026241	CBL
100518854	TCONS_00026241	0.00164098	7	0.132075	ssc-miR-1343	100518854_TCONS_00026241	CBL
100518854	TCONS_00026241	0.00164098	7	0.132075	ssc-miR-212	100518854_TCONS_00026241	CBL
100518854	TCONS_00026241	0.00164098	7	0.132075	ssc-miR-9820-5p	100518854_TCONS_00026241	CBL
100518854	TCONS_00044916	0.229805	1	0.0238095	ssc-miR-10389	100518854_TCONS_00044916	CBL

## Sheet: Sheet1
TCONS_00003097	ssc-miR-423-5p	33008286	睾丸发育有关
TCONS_00014243	ssc-miR-195	https://pubmed.ncbi.nlm.nih.gov/?term=ssc-miR-195	多能性调节和脂肪沉积
TCONS_00026241	ssc-miR-4339
TCONS_00047751	ssc-miR-9820-5p
TCONS_00002102	ssc-miR-10391
TCONS_00002228	ssc-miR-185	33152231	肠上皮细胞发育
TCONS_00004889	ssc-miR-4331-3p
TCONS_00012474	ssc-miR-1306-5p
TCONS_00013236	ssc-miR-365-5p	29570818	脂肪沉积
TCONS_00013339	ssc-miR-326	33947333
TCONS_00013343	ssc-miR-222	32907982	抗病毒
TCONS_00015757	ssc-miR-574-5p
TCONS_00017089	ssc-miR-769-5p
TCONS_00020473	ssc-miR-194b-3p
TCONS_00044916	ssc-miR-7143-5p
TCONS_00046229	ssc-miR-9785-5p
TCONS_00004202	ssc-miR-670
	ssc-miR-184
	ssc-miR-214-5p
	ssc-miR-361-3p
	ssc-miR-500-5p
	ssc-miR-671-5p	32138165	妊娠，怀孕
	ssc-miR-7137-3p
	ssc-miR-7138-3p
	ssc-miR-7144-5p
	ssc-miR-9804-5p
	ssc-miR-145-5p	2738432131428130	细胞多能性，巨噬细胞
	ssc-miR-28-3p
	ssc-miR-378	3384011228736700	肌肉，肉质有关
	ssc-miR-370	https://pubmed.ncbi.nlm.nih.gov/?term=ssc-miR-370	脂质，细胞周期
	ssc-miR-935	27384321	多能性
	ssc-miR-9822-3p
	ssc-miR-151-5p
	ssc-miR-140-3p
	ssc-miR-30b-3p
	ssc-miR-345-5p
	ssc-miR-324
	ssc-miR-1271-3p
	ssc-miR-138
	ssc-miR-1842	35136833	猪奶
	ssc-miR-330
	ssc-miR-130b-5p
	ssc-miR-15b
	ssc-miR-27a
	ssc-miR-29c
	ssc-miR-15a	29677213	potential modulators of viral pathogen recognition and apoptosis
	ssc-miR-27b-3p
	ssc-miR-664-3p
	ssc-miR-345-3p
	ssc-miR-7143-3p
	ssc-miR-9847-3p
	ssc-miR-9858-5p
	ssc-miR-802
	ssc-miR-148b-5p
	ssc-miR-92b-5p
	ssc-miR-7857-3p
	ssc-miR-362	34673403
	ssc-miR-9835-3p
	ssc-miR-199b-5p	29287711	胚胎移植
	ssc-let-7e
	ssc-miR-504
	ssc-miR-1343	22355364	脂肪沉积
	ssc-miR-9851-3p
	ssc-miR-371-5p
	ssc-miR-532-3p
	ssc-miR-212
	ssc-miR-10389

## Sheet: Sheet2
ssc-miR-10391
ssc-miR-140-3p
ssc-miR-185	33152231
ssc-miR-345-5p
ssc-miR-361-3p
ssc-miR-4339
ssc-miR-500-5p
ssc-miR-574-5p
ssc-miR-670
ssc-miR-671-5p
ssc-miR-9820-5p
ssc-miR-9822-3p
